# Supplementary material for: NuMA regulates mitotic spindle assembly, structural dynamics and function via phase separation
Source: Nat Commun. 2021 Dec 9;12:7157. doi: 10.1038/s41467-021-27528-6 (PMC8660824; doi:10.1038/s41467-021-27528-6)
Supplement: Supplementary file 3 — Supplementary Data 1 [file 41467_2021_27528_MOESM3_ESM.xlsx]

## Sheet: Proteins
Checked	Protein FDR Confidence: Combined	Master	Accession	Description	Exp. q-value: Combined	Sum PEP Score	Coverage [%]	# Peptides	# PSMs	# Unique Peptides	# Protein Groups	# AAs	MW [kDa]	calc. pI	Score Sequest HT: Sequest HT	# Peptides (by Search Engine): Sequest HT
FALSE	High	Master Protein	Q14980	Nuclear mitotic apparatus protein 1 OS=Homo sapiens OX=9606 GN=NUMA1 PE=1 SV=2	0	1833.18	75	228	2571	228	1	2115	238.1	5.78	7241.44	228
FALSE	High	Master Protein	P78527	DNA-dependent protein kinase catalytic subunit OS=Homo sapiens OX=9606 GN=PRKDC PE=1 SV=3	0	345.057	25	103	333	103	1	4128	468.8	7.12	502.33	103
FALSE	High	Master Protein	P09874	Poly [ADP-ribose] polymerase 1 OS=Homo sapiens OX=9606 GN=PARP1 PE=1 SV=4	0	238.435	41	45	236	45	1	1014	113	8.88	483.23	45
FALSE	High	Master Protein	P11142	Heat shock cognate 71 kDa protein OS=Homo sapiens OX=9606 GN=HSPA8 PE=1 SV=1	0	196.567	40	29	185	18	1	646	70.9	5.52	442.79	29
FALSE	High	Master Protein	P68371	Tubulin beta-4B chain OS=Homo sapiens OX=9606 GN=TUBB4B PE=1 SV=1	0	168.342	51	24	234	2	1	445	49.8	4.89	516.61	24
FALSE	High	Master Protein	P04264	Keratin, type II cytoskeletal 1 OS=Homo sapiens OX=9606 GN=KRT1 PE=1 SV=6	0	167.326	41	33	294	27	1	644	66	8.12	669.64	33
FALSE	High	Master Protein	P07437	Tubulin beta chain OS=Homo sapiens OX=9606 GN=TUBB PE=1 SV=2	0	166.568	51	24	246	4	1	444	49.6	4.89	531.07	24
FALSE	High	Master Protein	P11021	Endoplasmic reticulum chaperone BiP OS=Homo sapiens OX=9606 GN=HSPA5 PE=1 SV=2	0	155.793	40	28	116	26	1	654	72.3	5.16	238.95	28
FALSE	High	Master Protein	P0DMV9	Heat shock 70 kDa protein 1B OS=Homo sapiens OX=9606 GN=HSPA1B PE=1 SV=1	0	155.514	42	24	172	17	1	641	70	5.66	419.81	24
FALSE	High	Master Protein	P12956	X-ray repair cross-complementing protein 6 OS=Homo sapiens OX=9606 GN=XRCC6 PE=1 SV=2	0	141.378	39	28	148	28	1	609	69.8	6.64	306.98	28
FALSE	High	Master Protein	Q9BVA1	Tubulin beta-2B chain OS=Homo sapiens OX=9606 GN=TUBB2B PE=1 SV=1	0	139.643	49	22	196	2	1	445	49.9	4.89	412.52	22
FALSE	High	Master Protein	Q13885	Tubulin beta-2A chain OS=Homo sapiens OX=9606 GN=TUBB2A PE=1 SV=1	0	139.285	49	22	197	2	1	445	49.9	4.89	417.83	22
FALSE	High	Master Protein	Q71U36	Tubulin alpha-1A chain OS=Homo sapiens OX=9606 GN=TUBA1A PE=1 SV=1	0	137.54	45	19	137	9	1	451	50.1	5.06	312.68	19
FALSE	High	Master Protein	P04350	Tubulin beta-4A chain OS=Homo sapiens OX=9606 GN=TUBB4A PE=1 SV=2	0	135.023	40	19	205	2	1	444	49.6	4.88	449.62	19
FALSE	High	Master Protein	P13645	Keratin, type I cytoskeletal 10 OS=Homo sapiens OX=9606 GN=KRT10 PE=1 SV=6	0	127.78	40	28	208	20	1	584	58.8	5.21	499.27	28
FALSE	High	Master Protein	Q14676	Mediator of DNA damage checkpoint protein 1 OS=Homo sapiens OX=9606 GN=MDC1 PE=1 SV=3	0	125.294	23	31	74	31	1	2089	226.5	5.47	147.8	31
FALSE	High	Master Protein	P13647	Keratin, type II cytoskeletal 5 OS=Homo sapiens OX=9606 GN=KRT5 PE=1 SV=3	0	124.951	41	29	123	18	1	590	62.3	7.74	254.45	29
FALSE	High	Master Protein	P35908	Keratin, type II cytoskeletal 2 epidermal OS=Homo sapiens OX=9606 GN=KRT2 PE=1 SV=2	0	123.544	40	30	188	19	1	639	65.4	8	431.79	30
FALSE	High	Master Protein	P13010	X-ray repair cross-complementing protein 5 OS=Homo sapiens OX=9606 GN=XRCC5 PE=1 SV=3	0	121.395	30	28	130	28	1	732	82.7	5.81	262.38	28
FALSE	High	Master Protein	P21333	Filamin-A OS=Homo sapiens OX=9606 GN=FLNA PE=1 SV=4	0	118.582	19	36	69	33	1	2647	280.6	6.06	88.38	36
FALSE	High	Master Protein	P35527	Keratin, type I cytoskeletal 9 OS=Homo sapiens OX=9606 GN=KRT9 PE=1 SV=3	0	112.584	36	24	159	23	1	623	62	5.24	301.5	24
FALSE	High	Master Protein	P68366	Tubulin alpha-4A chain OS=Homo sapiens OX=9606 GN=TUBA4A PE=1 SV=1	0	104.802	35	14	104	4	1	448	49.9	5.06	256.01	14
FALSE	High	Master Protein	P36578	60S ribosomal protein L4 OS=Homo sapiens OX=9606 GN=RPL4 PE=1 SV=5	0	103.393	44	23	89	23	1	427	47.7	11.06	203.73	23
FALSE	High	Master Protein	P49327	Fatty acid synthase OS=Homo sapiens OX=9606 GN=FASN PE=1 SV=3	0	102.459	17	34	70	34	1	2511	273.3	6.44	105.04	34
FALSE	High	Master Protein	P04259	Keratin, type II cytoskeletal 6B OS=Homo sapiens OX=9606 GN=KRT6B PE=1 SV=5	0	99.703	40	25	126	3	1	564	60	8	258.04	25
FALSE	High	Master Protein	P49916	DNA ligase 3 OS=Homo sapiens OX=9606 GN=LIG3 PE=1 SV=2	0	98.057	24	27	79	27	1	1009	112.8	9.01	124.08	27
FALSE	High	Master Protein	P02538	Keratin, type II cytoskeletal 6A OS=Homo sapiens OX=9606 GN=KRT6A PE=1 SV=3	0	95.188	39	24	114	3	1	564	60	8	240.36	24
FALSE	High	Master Protein	Q92878	DNA repair protein RAD50 OS=Homo sapiens OX=9606 GN=RAD50 PE=1 SV=1	0	94.413	20	28	62	28	1	1312		6.89	95.4	28
FALSE	High	Master Protein	P08238	Heat shock protein HSP 90-beta OS=Homo sapiens OX=9606 GN=HSP90AB1 PE=1 SV=4	0	94.071	25	20	77	11	1	724	83.2	5.03	152.89	20
FALSE	High	Master Protein	P52272	Heterogeneous nuclear ribonucleoprotein M OS=Homo sapiens OX=9606 GN=HNRNPM PE=1 SV=3	0	92.575	31	23	80	22	1	730	77.5	8.7	137.85	23
FALSE	High	Master Protein	Q92841	Probable ATP-dependent RNA helicase DDX17 OS=Homo sapiens OX=9606 GN=DDX17 PE=1 SV=2	0	85.471	30	23	83	16	1	729	80.2	8.27	164.4	23
FALSE	High	Master Protein	P07814	Bifunctional glutamate/proline--tRNA ligase OS=Homo sapiens OX=9606 GN=EPRS PE=1 SV=5	0	85.459	17	25	61	25	1	1512	170.5	7.33	87.87	25
FALSE	High	Master Protein	P07900	Heat shock protein HSP 90-alpha OS=Homo sapiens OX=9606 GN=HSP90AA1 PE=1 SV=5	0	84.328	23	18	74	11	1	732	84.6	5.02	153.32	18
FALSE	High	Master Protein	P54136	Arginine--tRNA ligase, cytoplasmic OS=Homo sapiens OX=9606 GN=RARS PE=1 SV=2	0	80.503	40	24	65	24	1	660	75.3	6.68	89.27	24
FALSE	High	Master Protein	P15924	Desmoplakin OS=Homo sapiens OX=9606 GN=DSP PE=1 SV=3	0	77.491	11	32	65	32	1	2871	331.6	6.81	54.34	32
FALSE	High	Master Protein	Q9Y2J2	Band 4.1-like protein 3 OS=Homo sapiens OX=9606 GN=EPB41L3 PE=1 SV=2	0	76.852	18	21	46	16	1	1087	120.6	5.19	79.82	21
FALSE	High	Master Protein	P10809	60 kDa heat shock protein, mitochondrial OS=Homo sapiens OX=9606 GN=HSPD1 PE=1 SV=2	0	76.35	29	17	47	17	1	573	61	5.87	105.89	17
FALSE	High	Master Protein	P11940	Polyadenylate-binding protein 1 OS=Homo sapiens OX=9606 GN=PABPC1 PE=1 SV=2	0	75.815	25	18	64	11	1	636	70.6	9.5	120.37	18
FALSE	High	Master Protein	Q9BUF5	Tubulin beta-6 chain OS=Homo sapiens OX=9606 GN=TUBB6 PE=1 SV=1	0	74.963	22	10	107	2	1	446	49.8	4.88	242.14	10
FALSE	High	Master Protein	P17844	Probable ATP-dependent RNA helicase DDX5 OS=Homo sapiens OX=9606 GN=DDX5 PE=1 SV=1	0	74.125	33	21	78	14	1	614	69.1	8.92	157.59	21
FALSE	High	Master Protein	P54652	Heat shock-related 70 kDa protein 2 OS=Homo sapiens OX=9606 GN=HSPA2 PE=1 SV=1	0	73.778	17	12	78	1	1	639	70	5.74	194.13	12
FALSE	High	Master Protein	Q9Y6A5	Transforming acidic coiled-coil-containing protein 3 OS=Homo sapiens OX=9606 GN=TACC3 PE=1 SV=1	0	72.562	20	18	103	18	1	838	90.3	5.05	204.87	18
FALSE	High	Master Protein	P19338	Nucleolin OS=Homo sapiens OX=9606 GN=NCL PE=1 SV=3	0	69.755	21	19	90	19	1	710	76.6	4.7	174.91	19
FALSE	High	Master Protein	P08779	Keratin, type I cytoskeletal 16 OS=Homo sapiens OX=9606 GN=KRT16 PE=1 SV=4	0	68.074	38	18	84	7	1	473	51.2	5.05	182.97	18
FALSE	High	Master Protein	P04406	Glyceraldehyde-3-phosphate dehydrogenase OS=Homo sapiens OX=9606 GN=GAPDH PE=1 SV=3	0	66.772	42	13	41	13	1	335	36	8.46	88.53	13
FALSE	High	Master Protein	Q00610	Clathrin heavy chain 1 OS=Homo sapiens OX=9606 GN=CLTC PE=1 SV=5	0	65.688	14	22	55	22	1	1675	191.5	5.69	82	22
FALSE	High	Master Protein	Q7L2E3	Putative ATP-dependent RNA helicase DHX30 OS=Homo sapiens OX=9606 GN=DHX30 PE=1 SV=1	0	65.478	19	22	38	22	1	1194	133.9	8.78	58.59	22
FALSE	High	Master Protein	P62906	60S ribosomal protein L10a OS=Homo sapiens OX=9606 GN=RPL10A PE=1 SV=2	0	65.401	41	10	40	10	1	217	24.8	9.94	93.7	10
FALSE	High	Master Protein	P52292	Importin subunit alpha-1 OS=Homo sapiens OX=9606 GN=KPNA2 PE=1 SV=1	0	64.782	28	13	55	13	1	529	57.8	5.4	118.37	13
FALSE	High	Master Protein	Q9UGN5	Poly [ADP-ribose] polymerase 2 OS=Homo sapiens OX=9606 GN=PARP2 PE=1 SV=2	0	62.645	20	11	44	11	1	583	66.2	8.88	70.1	11
FALSE	High	Master Protein	P62805	Histone H4 OS=Homo sapiens OX=9606 GN=HIST1H4A PE=1 SV=2	0	62.583	56	9	61	9	1	103	11.4	11.36	141.61	9
FALSE	High	Master Protein	P38646	Stress-70 protein, mitochondrial OS=Homo sapiens OX=9606 GN=HSPA9 PE=1 SV=2	0	62.313	22	14	49	14	1	679	73.6	6.16	89.82	14
FALSE	High	Master Protein	Q00839	Heterogeneous nuclear ribonucleoprotein U OS=Homo sapiens OX=9606 GN=HNRNPU PE=1 SV=6	0	61.967	16	13	40	13	1	825	90.5	6	70.45	13
FALSE	High	Master Protein	P02533	Keratin, type I cytoskeletal 14 OS=Homo sapiens OX=9606 GN=KRT14 PE=1 SV=4	0	61.299	31	16	91	2	1	472	51.5	5.16	196.61	16
FALSE	High	Master Protein	P60709	Actin, cytoplasmic 1 OS=Homo sapiens OX=9606 GN=ACTB PE=1 SV=1	0	60.636	36	13	57	13	1	375	41.7	5.48	108.45	13
FALSE	High	Master Protein	P34931	Heat shock 70 kDa protein 1-like OS=Homo sapiens OX=9606 GN=HSPA1L PE=1 SV=2	0	58.588	18	10	64	2	1	641	70.3	6.02	118.41	10
FALSE	High	Master Protein	Q9Y5B9	FACT complex subunit SPT16 OS=Homo sapiens OX=9606 GN=SUPT16H PE=1 SV=1	0	57.976	16	16	41	16	1	1047	119.8	5.66	82.37	16
FALSE	High	Master Protein	P13639	Elongation factor 2 OS=Homo sapiens OX=9606 GN=EEF2 PE=1 SV=4	0	57.172	18	17	38	16	1	858	95.3	6.83	67.19	17
FALSE	High	Master Protein	Q12905	Interleukin enhancer-binding factor 2 OS=Homo sapiens OX=9606 GN=ILF2 PE=1 SV=2	0	57.166	31	12	40	12	1	390	43	5.26	89.96	12
FALSE	High	Master Protein	P08670	Vimentin OS=Homo sapiens OX=9606 GN=VIM PE=1 SV=4	0	55.545	35	16	36	15	1	466	53.6	5.12	61.22	16
FALSE	High	Master Protein	P41252	Isoleucine--tRNA ligase, cytoplasmic OS=Homo sapiens OX=9606 GN=IARS PE=1 SV=2	0	54.177	13	17	46	17	1	1262	144.4	6.15	57.85	17
FALSE	High	Master Protein	P14625	Endoplasmin OS=Homo sapiens OX=9606 GN=HSP90B1 PE=1 SV=1	0	54.089	17	15	29	13	1	803	92.4	4.84	48.18	15
FALSE	High	Master Protein	Q9ULW0		0	52.928	21	15	34	15	1	747	85.6	9.23	60.42	15
FALSE	High	Master Protein	O43813	LanC-like protein 1 OS=Homo sapiens OX=9606 GN=LANCL1 PE=1 SV=1	0	51.855	28	11	50	11	1	399	45.3	7.75	118.87	11
FALSE	High	Master Protein	P14868	Aspartate--tRNA ligase, cytoplasmic OS=Homo sapiens OX=9606 GN=DARS PE=1 SV=2	0	51.255	28	14	32	14	1	501	57.1	6.55	55.97	14
FALSE	High	Master Protein	Q86WJ1	Chromodomain-helicase-DNA-binding protein 1-like OS=Homo sapiens OX=9606 GN=CHD1L PE=1 SV=2	0	51.156	18	17	29	17	1	897	100.9	6.9	46.22	17
FALSE	High	Master Protein	P46087	Probable 28S rRNA (cytosine(4447)-C(5))-methyltransferase OS=Homo sapiens OX=9606 GN=NOP2 PE=1 SV=2	0	51.141	20	15	35	15	1	812	89.2	9.23	68.3	15
FALSE	High	Master Protein	P23526	Adenosylhomocysteinase OS=Homo sapiens OX=9606 GN=AHCY PE=1 SV=4	0	50.585	30	14	36	14	1	432	47.7	6.34	78.06	14
FALSE	High	Master Protein	O75367	Core histone macro-H2A.1 OS=Homo sapiens OX=9606 GN=H2AFY PE=1 SV=4	0	49.62	37	12	37	11	1	372	39.6	9.79	82.61	12
FALSE	High	Master Protein	Q15233	Non-POU domain-containing octamer-binding protein OS=Homo sapiens OX=9606 GN=NONO PE=1 SV=4	0	49.565	28	11	28	10	1	471	54.2	8.95	60.11	11
FALSE	High	Master Protein	Q9NZI8	Insulin-like growth factor 2 mRNA-binding protein 1 OS=Homo sapiens OX=9606 GN=IGF2BP1 PE=1 SV=2	0	49.443	19	10	35	8	1	577	63.4	9.2	65.09	10
FALSE	High	Master Protein	P26641	Elongation factor 1-gamma OS=Homo sapiens OX=9606 GN=EEF1G PE=1 SV=3	0	49.373	24	13	30	13	1	437	50.1	6.67	66.55	13
FALSE	High	Master Protein	P31943	Heterogeneous nuclear ribonucleoprotein H OS=Homo sapiens OX=9606 GN=HNRNPH1 PE=1 SV=4	0	48.239	27	10	37	5	1	449	49.2	6.3	80.03	10
FALSE	High	Master Protein	P62258	14-3-3 protein epsilon OS=Homo sapiens OX=9606 GN=YWHAE PE=1 SV=1	0	47.606	47	13	36	11	1	255	29.2	4.74	70.46	13
FALSE	High	Master Protein	O00571	ATP-dependent RNA helicase DDX3X OS=Homo sapiens OX=9606 GN=DDX3X PE=1 SV=3	0	47.291	21	14	35	13	1	662	73.2	7.18	77.88	14
FALSE	High	Master Protein	Q13310	Polyadenylate-binding protein 4 OS=Homo sapiens OX=9606 GN=PABPC4 PE=1 SV=1	0	46.806	17	12	30	5	1	644	70.7	9.26	52.19	12
FALSE	High	Master Protein	P18124	60S ribosomal protein L7 OS=Homo sapiens OX=9606 GN=RPL7 PE=1 SV=1	0	46.494	34	12	48	12	1	248	29.2	10.65	102.87	12
FALSE	High	Master Protein	Q12906	Interleukin enhancer-binding factor 3 OS=Homo sapiens OX=9606 GN=ILF3 PE=1 SV=3	0	46.349	13	11	27	10	1	894	95.3	8.76	48.05	11
FALSE	High	Master Protein	P27708	CAD protein OS=Homo sapiens OX=9606 GN=CAD PE=1 SV=3	0	46.305	8	17	28	17	1	2225	242.8	6.46	27.36	17
FALSE	High	Master Protein	Q92945	Far upstream element-binding protein 2 OS=Homo sapiens OX=9606 GN=KHSRP PE=1 SV=4	0	46.122	23	12	32	11	1	711	73.1	7.3	73.99	12
FALSE	High	Master Protein	P47897	Glutamine--tRNA ligase OS=Homo sapiens OX=9606 GN=QARS PE=1 SV=1	0	46.117	22	15	27	15	1	775	87.7	7.15	37.27	15
FALSE	High	Master Protein	P12532	Creatine kinase U-type, mitochondrial OS=Homo sapiens OX=9606 GN=CKMT1A PE=1 SV=1	0	45.356	27	12	29	12	1	417	47	8.34	49.93	12
FALSE	High	Master Protein	P68104	Elongation factor 1-alpha 1 OS=Homo sapiens OX=9606 GN=EEF1A1 PE=1 SV=1	0	44.821	24	11	60	11	1	462	50.1	9.01	131.78	11
FALSE	High	Master Protein	P56192	Methionine--tRNA ligase, cytoplasmic OS=Homo sapiens OX=9606 GN=MARS PE=1 SV=2	0	43.867	13	12	24	12	1	900	101.1	6.16	40.24	12
FALSE	High	Master Protein	P05388	60S acidic ribosomal protein P0 OS=Homo sapiens OX=9606 GN=RPLP0 PE=1 SV=1	0	43.527	42	10	30	10	1	317	34.3	5.97	67.84	10
FALSE	High	Master Protein	Q9Y265	RuvB-like 1 OS=Homo sapiens OX=9606 GN=RUVBL1 PE=1 SV=1	0	42.869	31	11	30	11	1	456	50.2	6.42	59.31	11
FALSE	High	Master Protein	P13797	Plastin-3 OS=Homo sapiens OX=9606 GN=PLS3 PE=1 SV=4	0	42.556	20	11	24	11	1	630	70.8	5.6	43.71	11
FALSE	High	Master Protein	P23396	40S ribosomal protein S3 OS=Homo sapiens OX=9606 GN=RPS3 PE=1 SV=2	0	42.358	60	15	22	15	1	243	26.7	9.66	47.37	15
FALSE	High	Master Protein	P62424	60S ribosomal protein L7a OS=Homo sapiens OX=9606 GN=RPL7A PE=1 SV=2	0	42.071	32	11	35	11	1	266	30	10.61	76.05	11
FALSE	High	Master Protein	P50990	T-complex protein 1 subunit theta OS=Homo sapiens OX=9606 GN=CCT8 PE=1 SV=4	0	41.951	24	12	26	12	1	548	59.6	5.6	52.51	12
FALSE	High	Master Protein	P61247	40S ribosomal protein S3a OS=Homo sapiens OX=9606 GN=RPS3A PE=1 SV=2	0	41.492	39	12	27	12	1	264	29.9	9.73	49.03	12
FALSE	High	Master Protein	P23246	Splicing factor, proline- and glutamine-rich OS=Homo sapiens OX=9606 GN=SFPQ PE=1 SV=2	0	41.118	15	11	33	10	1	707	76.1	9.44	67.9	11
FALSE	High	Master Protein	Q9BQG0	Myb-binding protein 1A OS=Homo sapiens OX=9606 GN=MYBBP1A PE=1 SV=2	0	41.077	9	12	25	12	1	1328	148.8	9.28	34.31	12
FALSE	High	Master Protein	O43491	Band 4.1-like protein 2 OS=Homo sapiens OX=9606 GN=EPB41L2 PE=1 SV=1	0	40.67	11	12	24	8	1	1005	112.5	5.44	43.95	12
FALSE	High	Master Protein	P22626	Heterogeneous nuclear ribonucleoproteins A2/B1 OS=Homo sapiens OX=9606 GN=HNRNPA2B1 PE=1 SV=2	0	40.662	32	12	32	9	1	353	37.4	8.95	62.27	12
FALSE	High	Master Protein	P50991	T-complex protein 1 subunit delta OS=Homo sapiens OX=9606 GN=CCT4 PE=1 SV=4	0	40.589	28	14	21	14	1	539	57.9	7.83	28.12	14
FALSE	High	Master Protein	P26599	Polypyrimidine tract-binding protein 1 OS=Homo sapiens OX=9606 GN=PTBP1 PE=1 SV=1	0	40.319	21	10	16	10	1	531	57.2	9.17	35.35	10
FALSE	High	Master Protein	P11388	DNA topoisomerase 2-alpha OS=Homo sapiens OX=9606 GN=TOP2A PE=1 SV=3	0	40.222	8	14	30	7	1	1531	174.3	8.72	40.06	14
FALSE	High	Master Protein	O43175	D-3-phosphoglycerate dehydrogenase OS=Homo sapiens OX=9606 GN=PHGDH PE=1 SV=4	0	40.214	25	11	29	11	1	533	56.6	6.71	59.89	11
FALSE	High	Master Protein	P49368	T-complex protein 1 subunit gamma OS=Homo sapiens OX=9606 GN=CCT3 PE=1 SV=4	0	39.972	23	12	24	12	1	545	60.5	6.49	41.38	12
FALSE	High	Master Protein	O75369	Filamin-B OS=Homo sapiens OX=9606 GN=FLNB PE=1 SV=2	0	39.386	8	16	21	14	1	2602	278	5.73	15.16	16
FALSE	High	Master Protein	Q9Y230	RuvB-like 2 OS=Homo sapiens OX=9606 GN=RUVBL2 PE=1 SV=3	0	39.286	31	12	22	12	1	463	51.1	5.64	44.29	12
FALSE	High	Master Protein	P27348	14-3-3 protein theta OS=Homo sapiens OX=9606 GN=YWHAQ PE=1 SV=1	0	39.113	47	12	26	9	1	245	27.7	4.78	44.46	12
FALSE	High	Master Protein	Q9BS26	Endoplasmic reticulum resident protein 44 OS=Homo sapiens OX=9606 GN=ERP44 PE=1 SV=1	0	39.01	27	12	26	12	1	406	46.9	5.26	40.19	12
FALSE	High	Master Protein	P63104	14-3-3 protein zeta/delta OS=Homo sapiens OX=9606 GN=YWHAZ PE=1 SV=1	0	39.006	37	9	23	6	1	245	27.7	4.79	44.04	9
FALSE	High	Master Protein	Q12904	Aminoacyl tRNA synthase complex-interacting multifunctional protein 1 OS=Homo sapiens OX=9606 GN=AIMP1 PE=1 SV=2	0	38.492	40	9	18	9	1	312	34.3	8.43	28.04	9
FALSE	High	Master Protein	P61978	Heterogeneous nuclear ribonucleoprotein K OS=Homo sapiens OX=9606 GN=HNRNPK PE=1 SV=1	0	38.422	26	10	44	10	1	463	50.9	5.54	85.66	10
FALSE	High	Master Protein	P30153	Serine/threonine-protein phosphatase 2A 65 kDa regulatory subunit A alpha isoform OS=Homo sapiens OX=9606 GN=PPP2R1A PE=1 SV=4	0	38.41	23	11	19	11	1	589	65.3	5.11	32.8	11
FALSE	High	Master Protein	O60934	Nibrin OS=Homo sapiens OX=9606 GN=NBN PE=1 SV=1	0	38.213	19	12	25	12	1	754	84.9	6.9	43.16	12
FALSE	High	Master Protein	Q15046	Lysine--tRNA ligase OS=Homo sapiens OX=9606 GN=KARS PE=1 SV=3	0	38.193	15	11	24	11	1	597	68	6.35	30.56	11
FALSE	High	Master Protein	Q08945	FACT complex subunit SSRP1 OS=Homo sapiens OX=9606 GN=SSRP1 PE=1 SV=1	0	37.4	17	13	36	13	1	709	81	6.87	47.98	13
FALSE	High	Master Protein	Q9UMS4	Pre-mRNA-processing factor 19 OS=Homo sapiens OX=9606 GN=PRPF19 PE=1 SV=1	0	37.166	21	9	25	9	1	504	55.1	6.61	42.86	9
FALSE	High	Master Protein	Q15084	Protein disulfide-isomerase A6 OS=Homo sapiens OX=9606 GN=PDIA6 PE=1 SV=1	0	37.021	30	10	16	10	1	440	48.1	5.08	35.27	10
FALSE	High	Master Protein	P43243	Matrin-3 OS=Homo sapiens OX=9606 GN=MATR3 PE=1 SV=2	0	36.916	14	9	23	9	1	847	94.6	6.25	32.6	9
FALSE	High	Master Protein	P38159	RNA-binding motif protein, X chromosome OS=Homo sapiens OX=9606 GN=RBMX PE=1 SV=3	0	36.55	14	8	20	4	1	391	42.3	10.05	48.38	8
FALSE	High	Master Protein	O00567	Nucleolar protein 56 OS=Homo sapiens OX=9606 GN=NOP56 PE=1 SV=4	0	36.379	19	11	28	11	1	594	66	9.19	39.29	11
FALSE	High	Master Protein	P35579	Myosin-9 OS=Homo sapiens OX=9606 GN=MYH9 PE=1 SV=4	0	35.932	6	12	20	9	1	1960	226.4	5.6	19.74	12
FALSE	High	Master Protein	P35637	RNA-binding protein FUS OS=Homo sapiens OX=9606 GN=FUS PE=1 SV=1	0	35.759	11	6	25	6	1	526	53.4	9.36	49.85	6
FALSE	High	Master Protein	Q9NR30	Nucleolar RNA helicase 2 OS=Homo sapiens OX=9606 GN=DDX21 PE=1 SV=5	0	35.745	15	10	25	8	1	783	87.3	9.28	35.79	10
FALSE	High	Master Protein	P22314	Ubiquitin-like modifier-activating enzyme 1 OS=Homo sapiens OX=9606 GN=UBA1 PE=1 SV=3	0	35.684	11	10	21	10	1	1058	117.8	5.76	32.52	10
FALSE	High	Master Protein	Q99459	Cell division cycle 5-like protein OS=Homo sapiens OX=9606 GN=CDC5L PE=1 SV=2	0	35.522	11	9	23	9	1	802	92.2	8.18	43.16	9
FALSE	High	Master Protein	P30101	Protein disulfide-isomerase A3 OS=Homo sapiens OX=9606 GN=PDIA3 PE=1 SV=4	0	35.463	18	8	19	8	1	505	56.7	6.35	32.61	8
FALSE	High	Master Protein	P07910	Heterogeneous nuclear ribonucleoproteins C1/C2 OS=Homo sapiens OX=9606 GN=HNRNPC PE=1 SV=4	0	35.429	23	8	29	8	1	306	33.7	5.08	56.97	8
FALSE	High	Master Protein	P07195	L-lactate dehydrogenase B chain OS=Homo sapiens OX=9606 GN=LDHB PE=1 SV=2	0	35.413	31	10	25	9	1	334	36.6	6.05	43.2	10
FALSE	High	Master Protein	P00558	Phosphoglycerate kinase 1 OS=Homo sapiens OX=9606 GN=PGK1 PE=1 SV=3	0	35.4	19	6	14	6	1	417	44.6	8.1	21.59	6
FALSE	High	Master Protein	P61981	14-3-3 protein gamma OS=Homo sapiens OX=9606 GN=YWHAG PE=1 SV=2	0	34.863	23	7	23	3	1	247	28.3	4.89	44.1	7
FALSE	High	Master Protein	P27816	Microtubule-associated protein 4 OS=Homo sapiens OX=9606 GN=MAP4 PE=1 SV=3	0	34.582	9	8	22	8	1	1152	120.9	5.43	31.43	8
FALSE	High	Master Protein	Q96PK6	RNA-binding protein 14 OS=Homo sapiens OX=9606 GN=RBM14 PE=1 SV=2	0	34.537	18	11	25	11	1	669	69.4	9.67	43.53	11
FALSE	High	Master Protein	P62241	40S ribosomal protein S8 OS=Homo sapiens OX=9606 GN=RPS8 PE=1 SV=2	0	34.526	46	8	21	8	1	208	24.2	10.32	41.79	8
FALSE	High	Master Protein	Q9UJV9	Probable ATP-dependent RNA helicase DDX41 OS=Homo sapiens OX=9606 GN=DDX41 PE=1 SV=2	0	34.435	22	13	27	13	1	622	69.8	6.84	40.3	13
FALSE	High	Master Protein	Q04917	14-3-3 protein eta OS=Homo sapiens OX=9606 GN=YWHAH PE=1 SV=4	0	34.106	23	8	20	4	1	246	28.2	4.84	35.01	8
FALSE	High	Master Protein	Q14008	Cytoskeleton-associated protein 5 OS=Homo sapiens OX=9606 GN=CKAP5 PE=1 SV=3	0	33.665	7	13	16	13	1	2032	225.4	7.8	15.86	13
FALSE	High	Master Protein	P00338	L-lactate dehydrogenase A chain OS=Homo sapiens OX=9606 GN=LDHA PE=1 SV=2	0	33.459	33	11	17	10	1	332	36.7	8.27	24.26	11
FALSE	High	Master Protein	P53396	ATP-citrate synthase OS=Homo sapiens OX=9606 GN=ACLY PE=1 SV=3	0	33.228	12	13	15	13	1	1101	120.8	7.33	17.2	13
FALSE	High	Master Protein	P42704	Leucine-rich PPR motif-containing protein, mitochondrial OS=Homo sapiens OX=9606 GN=LRPPRC PE=1 SV=3	0	33.163	9	11	19	11	1	1394	157.8	6.13	19.61	11
FALSE	High	Master Protein	P18887	DNA repair protein XRCC1 OS=Homo sapiens OX=9606 GN=XRCC1 PE=1 SV=2	0	33.145	18	10	33	10	1	633	69.4	6.39	57.31	10
FALSE	High	Master Protein	P49959	Double-strand break repair protein MRE11 OS=Homo sapiens OX=9606 GN=MRE11 PE=1 SV=3	0	33.137	14	11	33	11	1	708	80.5	5.9	43.51	11
FALSE	High	Master Protein	P05787	Keratin, type II cytoskeletal 8 OS=Homo sapiens OX=9606 GN=KRT8 PE=1 SV=7	0	32.991	11	8	35	1	1	483	53.7	5.59	68.68	8
FALSE	High	Master Protein	Q02880	DNA topoisomerase 2-beta OS=Homo sapiens OX=9606 GN=TOP2B PE=1 SV=3	0	32.567	6	11	28	4	1	1626	183.2	8	33.23	11
FALSE	High	Master Protein	Q04695	Keratin, type I cytoskeletal 17 OS=Homo sapiens OX=9606 GN=KRT17 PE=1 SV=2	0	32.545	20	10	55	2	1	432	48.1	5.02	108.19	10
FALSE	High	Master Protein	P04843	Dolichyl-diphosphooligosaccharide--protein glycosyltransferase subunit 1 OS=Homo sapiens OX=9606 GN=RPN1 PE=1 SV=1	0	32.413	18	9	26	9	1	607	68.5	6.38	43.61	9
FALSE	High	Master Protein	P03243	E1B 55 kDa protein OS=Human adenovirus C serotype 5 OX=28285 PE=1 SV=1	0	32.317	21	10	40	10	1	496	55	7.3	69.46	10
FALSE	High	Master Protein	P62701	40S ribosomal protein S4, X isoform OS=Homo sapiens OX=9606 GN=RPS4X PE=1 SV=2	0	32.244	30	10	23	10	1	263	29.6	10.15	54.31	10
FALSE	High	Master Protein	Q8N163	Cell cycle and apoptosis regulator protein 2 OS=Homo sapiens OX=9606 GN=CCAR2 PE=1 SV=2	0	32.075	12	10	17	10	1	923	102.8	5.22	27.47	10
FALSE	High	Master Protein	P06733	Alpha-enolase OS=Homo sapiens OX=9606 GN=ENO1 PE=1 SV=2	0	32.015	23	8	20	8	1	434	47.1	7.39	39.92	8
FALSE	High	Master Protein	Q02878	60S ribosomal protein L6 OS=Homo sapiens OX=9606 GN=RPL6 PE=1 SV=3	0	31.799	33	10	37	10	1	288	32.7	10.58	39.35	10
FALSE	High	Master Protein	P62979	Ubiquitin-40S ribosomal protein S27a OS=Homo sapiens OX=9606 GN=RPS27A PE=1 SV=2	0	31.534	30	5	44	5	1	156	18	9.64	98.34	5
FALSE	High	Master Protein	P06576	ATP synthase subunit beta, mitochondrial OS=Homo sapiens OX=9606 GN=ATP5F1B PE=1 SV=3	0	31.291	26	10	19	10	1	529	56.5	5.4	26.73	10
FALSE	High	Master Protein	P26373	60S ribosomal protein L13 OS=Homo sapiens OX=9606 GN=RPL13 PE=1 SV=4	0	31.208	35	8	32	8	1	211	24.2	11.65	60.49	8
FALSE	High	Master Protein	P14618	Pyruvate kinase PKM OS=Homo sapiens OX=9606 GN=PKM PE=1 SV=4	0	31.032	22	9	20	9	1	531	57.9	7.84	37.91	9
FALSE	High	Master Protein	P22087	rRNA 2'-O-methyltransferase fibrillarin OS=Homo sapiens OX=9606 GN=FBL PE=1 SV=2	0	30.847	21	6	15	6	1	321	33.8	10.18	37.53	6
FALSE	High	Master Protein	Q92598	Heat shock protein 105 kDa OS=Homo sapiens OX=9606 GN=HSPH1 PE=1 SV=1	0	30.682	13	9	15	7	1	858	96.8	5.39	19.86	9
FALSE	High	Master Protein	Q8IXB1	DnaJ homolog subfamily C member 10 OS=Homo sapiens OX=9606 GN=DNAJC10 PE=1 SV=2	0	30.649	13	11	16	11	1	793	91	7.18	19.24	11
FALSE	High	Master Protein	P11586	C-1-tetrahydrofolate synthase, cytoplasmic OS=Homo sapiens OX=9606 GN=MTHFD1 PE=1 SV=3	0	30.512	13	12	18	12	1	935	101.5	7.3	26.5	12
FALSE	High	Master Protein	O43390	Heterogeneous nuclear ribonucleoprotein R OS=Homo sapiens OX=9606 GN=HNRNPR PE=1 SV=1	0	30.246	17	10	24	5	1	633	70.9	8.13	29.24	10
FALSE	High	Master Protein	Q15365	Poly(rC)-binding protein 1 OS=Homo sapiens OX=9606 GN=PCBP1 PE=1 SV=2	0	29.888	27	9	22	5	1	356	37.5	7.09	39.46	9
FALSE	High	Master Protein	P05141	ADP/ATP translocase 2 OS=Homo sapiens OX=9606 GN=SLC25A5 PE=1 SV=7	0	29.569	20	9	26	9	1	298	32.8	9.69	34.76	9
FALSE	High	Master Protein	Q12931	Heat shock protein 75 kDa, mitochondrial OS=Homo sapiens OX=9606 GN=TRAP1 PE=1 SV=3	0	29.504	14	9	22	8	1	704	80.1	8.21	40.12	9
FALSE	High	Master Protein	Q9P2J5	Leucine--tRNA ligase, cytoplasmic OS=Homo sapiens OX=9606 GN=LARS PE=1 SV=2	0	29.24	10	10	15	10	1	1176	134.4	7.3	23	10
FALSE	High	Master Protein	Q13838	Spliceosome RNA helicase DDX39B OS=Homo sapiens OX=9606 GN=DDX39B PE=1 SV=1	0	29.126	20	9	21	9	1	428	49	5.67	35.48	9
FALSE	High	Master Protein	O60264	SWI/SNF-related matrix-associated actin-dependent regulator of chromatin subfamily A member 5 OS=Homo sapiens OX=9606 GN=SMARCA5 PE=1 SV=1	0	29.026	11	11	16	11	1	1052	121.8	8.09	16.89	11
FALSE	High	Master Protein	P08865	40S ribosomal protein SA OS=Homo sapiens OX=9606 GN=RPSA PE=1 SV=4	0	28.758	22	7	21	7	1	295	32.8	4.87	44.77	7
FALSE	High	Master Protein	Q92499	ATP-dependent RNA helicase DDX1 OS=Homo sapiens OX=9606 GN=DDX1 PE=1 SV=2	0	28.7	15	11	22	11	1	740	82.4	7.23	41.39	11
FALSE	High	Master Protein	P78371	T-complex protein 1 subunit beta OS=Homo sapiens OX=9606 GN=CCT2 PE=1 SV=4	0	28.548	17	8	13	8	1	535	57.5	6.46	23.03	8
FALSE	High	Master Protein	P35249	Replication factor C subunit 4 OS=Homo sapiens OX=9606 GN=RFC4 PE=1 SV=2	0	28.53	22	8	20	8	1	363	39.7	8.02	37.01	8
FALSE	High	Master Protein	P12268	Inosine-5'-monophosphate dehydrogenase 2 OS=Homo sapiens OX=9606 GN=IMPDH2 PE=1 SV=2	0	27.98	21	10	11	10	1	514	55.8	6.9	11.84	10
FALSE	High	Master Protein	Q9BUJ2	Heterogeneous nuclear ribonucleoprotein U-like protein 1 OS=Homo sapiens OX=9606 GN=HNRNPUL1 PE=1 SV=2	0	27.694	12	8	14	8	1	856	95.7	6.92	29.69	8
FALSE	High	Master Protein	P40926	Malate dehydrogenase, mitochondrial OS=Homo sapiens OX=9606 GN=MDH2 PE=1 SV=3	0	27.324	34	9	16	9	1	338	35.5	8.68	21.24	9
FALSE	High	Master Protein	P22061	Protein-L-isoaspartate(D-aspartate) O-methyltransferase OS=Homo sapiens OX=9606 GN=PCMT1 PE=1 SV=4	0	27.129	32	8	22	8	1	227	24.6	7.21	29.04	8
FALSE	High	Master Protein	Q9BZE4	Nucleolar GTP-binding protein 1 OS=Homo sapiens OX=9606 GN=GTPBP4 PE=1 SV=3	0	27.041	13	9	15	9	1	634	73.9	9.5	28.96	9
FALSE	High	Master Protein	O95347	Structural maintenance of chromosomes protein 2 OS=Homo sapiens OX=9606 GN=SMC2 PE=1 SV=2	0	26.936	9	10	17	10	1	1197	135.6	8.43	14.6	10
FALSE	High	Master Protein	P13646	Keratin, type I cytoskeletal 13 OS=Homo sapiens OX=9606 GN=KRT13 PE=1 SV=4	0	26.89	11	7	37	1	1	458	49.6	4.96	77.68	7
FALSE	High	Master Protein	O94967	WD repeat-containing protein 47 OS=Homo sapiens OX=9606 GN=WDR47 PE=1 SV=1	0	26.491	11	10	13	10	1	919	101.9	5.94	14.93	10
FALSE	High	Master Protein	Q16576	Histone-binding protein RBBP7 OS=Homo sapiens OX=9606 GN=RBBP7 PE=1 SV=1	0	26.36	14	7	18	7	1	425	47.8	5.05	24.5	7
FALSE	High	Master Protein	Q13813	Spectrin alpha chain, non-erythrocytic 1 OS=Homo sapiens OX=9606 GN=SPTAN1 PE=1 SV=3	0	26.317	3	8	15	8	1	2472	284.4	5.35	18.28	8
FALSE	High	Master Protein	P12270	Nucleoprotein TPR OS=Homo sapiens OX=9606 GN=TPR PE=1 SV=3	0	26.132	4	10	14	10	1	2363	267.1	5.02	16.35	10
FALSE	High	Master Protein	Q9Y3I0	tRNA-splicing ligase RtcB homolog OS=Homo sapiens OX=9606 GN=RTCB PE=1 SV=1	0	25.939	15	6	11	6	1	505	55.2	7.23	22.81	6
FALSE	High	Master Protein	P31946	14-3-3 protein beta/alpha OS=Homo sapiens OX=9606 GN=YWHAB PE=1 SV=3	0	25.748	22	6	17	2	1	246	28.1	4.83	30.71	6
FALSE	High	Master Protein	Q7Z2W4	Zinc finger CCCH-type antiviral protein 1 OS=Homo sapiens OX=9606 GN=ZC3HAV1 PE=1 SV=3	0	25.635	13	9	14	9	1	902	101.4	8.4	18.9	9
FALSE	High	Master Protein	Q99661	Kinesin-like protein KIF2C OS=Homo sapiens OX=9606 GN=KIF2C PE=1 SV=2	0	25.574	12	8	12	6	1	725	81.3	7.83	18.51	8
FALSE	High	Master Protein	O95793	Double-stranded RNA-binding protein Staufen homolog 1 OS=Homo sapiens OX=9606 GN=STAU1 PE=1 SV=2	0	25.528	15	7	12	7	1	577	63.1	9.44	22.9	7
FALSE	High	Master Protein	P30041	Peroxiredoxin-6 OS=Homo sapiens OX=9606 GN=PRDX6 PE=1 SV=3	0	25.498	26	8	15	8	1	224	25	6.38	25.96	8
FALSE	High	Master Protein	P40937	Replication factor C subunit 5 OS=Homo sapiens OX=9606 GN=RFC5 PE=1 SV=1	0	24.925	28	9	16	9	1	340	38.5	7.2	24.19	9
FALSE	High	Master Protein	Q9NVI7	ATPase family AAA domain-containing protein 3A OS=Homo sapiens OX=9606 GN=ATAD3A PE=1 SV=2	0	24.895	13	8	19	2	1	634	71.3	8.98	20.61	8
FALSE	High	Master Protein	P17987	T-complex protein 1 subunit alpha OS=Homo sapiens OX=9606 GN=TCP1 PE=1 SV=1	0	24.791	16	9	14	9	1	556	60.3	6.11	18.68	9
FALSE	High	Master Protein	P55795	Heterogeneous nuclear ribonucleoprotein H2 OS=Homo sapiens OX=9606 GN=HNRNPH2 PE=1 SV=1	0	24.695	14	5	24	1	1	449	49.2	6.3	52.23	5
FALSE	High	Master Protein	O14965	Aurora kinase A OS=Homo sapiens OX=9606 GN=AURKA PE=1 SV=2	0	24.496	19	6	10	5	1	403	45.8	9.39	14.81	6
FALSE	High	Master Protein	P35250	Replication factor C subunit 2 OS=Homo sapiens OX=9606 GN=RFC2 PE=1 SV=3	0	24.424	20	7	13	7	1	354	39.1	6.44	25.29	7
FALSE	High	Master Protein	Q92734	Protein TFG OS=Homo sapiens OX=9606 GN=TFG PE=1 SV=2	0	24.383	16	6	19	6	1	400	43.4	5.1	37.68	6
FALSE	High	Master Protein	P14635	G2/mitotic-specific cyclin-B1 OS=Homo sapiens OX=9606 GN=CCNB1 PE=1 SV=1	0	24.273	21	7	12	7	1	433	48.3	7.47	18.24	7
FALSE	High	Master Protein	O43143	Pre-mRNA-splicing factor ATP-dependent RNA helicase DHX15 OS=Homo sapiens OX=9606 GN=DHX15 PE=1 SV=2	0	24.238	12	9	14	9	1	795	90.9	7.46	12.16	9
FALSE	High	Master Protein	P35251	Replication factor C subunit 1 OS=Homo sapiens OX=9606 GN=RFC1 PE=1 SV=4	0	24.09	7	7	14	7	1	1148	128.2	9.36	23.25	7
FALSE	High	Master Protein	Q15029	116 kDa U5 small nuclear ribonucleoprotein component OS=Homo sapiens OX=9606 GN=EFTUD2 PE=1 SV=1	0	24.073	9	7	13	6	1	972	109.4	5	22.83	7
FALSE	High	Master Protein	P27694	Replication protein A 70 kDa DNA-binding subunit OS=Homo sapiens OX=9606 GN=RPA1 PE=1 SV=2	0	23.962	12	8	23	8	1	616	68.1	7.21	21.4	8
FALSE	High	Master Protein	P46013	Proliferation marker protein Ki-67 OS=Homo sapiens OX=9606 GN=MKI67 PE=1 SV=2	0	23.938	5	9	16	9	k	3256	358.5	9.45	16.58	9
FALSE	High	Master Protein	P25705	ATP synthase subunit alpha, mitochondrial OS=Homo sapiens OX=9606 GN=ATP5F1A PE=1 SV=1	0	23.914	16	9	16	9	1	553	59.7	9.13	27.2	9
FALSE	High	Master Protein	Q99832	T-complex protein 1 subunit eta OS=Homo sapiens OX=9606 GN=CCT7 PE=1 SV=2	0	23.89	19	9	12	9	1	543	59.3	7.65	17.01	9
FALSE	High	Master Protein	P54577	Tyrosine--tRNA ligase, cytoplasmic OS=Homo sapiens OX=9606 GN=YARS PE=1 SV=4	0	23.863	22	11	11	11	1	528	59.1	7.05	12.15	11
FALSE	High	Master Protein	P14923	Junction plakoglobin OS=Homo sapiens OX=9606 GN=JUP PE=1 SV=3	0	23.511	12	8	17	6	1	745	81.7	6.14	11.26	8
FALSE	High	Master Protein	P15880	40S ribosomal protein S2 OS=Homo sapiens OX=9606 GN=RPS2 PE=1 SV=2	0	23.48	20	6	18	6	1	293	31.3	10.24	37.19	6
FALSE	High	Master Protein	P04075	Fructose-bisphosphate aldolase A OS=Homo sapiens OX=9606 GN=ALDOA PE=1 SV=2	0	23.468	23	8	15	7	1	364	39.4	8.09	27.01	8
FALSE	High	Master Protein	P31153	S-adenosylmethionine synthase isoform type-2 OS=Homo sapiens OX=9606 GN=MAT2A PE=1 SV=1	0	23.46	14	6	12	6	1	395	43.6	6.48	19.05	6
FALSE	High	Master Protein	Q9BW19	Kinesin-like protein KIFC1 OS=Homo sapiens OX=9606 GN=KIFC1 PE=1 SV=2	0	23.237	15	8	10	8	1	673	73.7	8.98	17.6	8
FALSE	High	Master Protein	Q01780	Exosome component 10 OS=Homo sapiens OX=9606 GN=EXOSC10 PE=1 SV=2	0	23.184	9	8	8	8	1	885	100.8	8.46	12.35	8
FALSE	High	Master Protein	P49915	GMP synthase [glutamine-hydrolyzing] OS=Homo sapiens OX=9606 GN=GMPS PE=1 SV=1	0	23.162	10	6	13	6	1	693	76.7	6.87	18.32	6
FALSE	High	Master Protein	P07237	Protein disulfide-isomerase OS=Homo sapiens OX=9606 GN=P4HB PE=1 SV=3	0	22.937	14	8	12	8	1	508	57.1	4.87	14.24	8
FALSE	High	Master Protein	Q15366	Poly(rC)-binding protein 2 OS=Homo sapiens OX=9606 GN=PCBP2 PE=1 SV=1	0	22.839	19	7	17	3	1	365	38.6	6.79	31.67	7
FALSE	High	Master Protein	O60506	Heterogeneous nuclear ribonucleoprotein Q OS=Homo sapiens OX=9606 GN=SYNCRIP PE=1 SV=2	0	22.79	13	8	21	3	1	623	69.6	8.59	27.38	8
FALSE	High	Master Protein	P13667	Protein disulfide-isomerase A4 OS=Homo sapiens OX=9606 GN=PDIA4 PE=1 SV=2	0	22.741	11	7	20	7	1	645	72.9	5.07	21.4	7
FALSE	High	Master Protein	O00425	Insulin-like growth factor 2 mRNA-binding protein 3 OS=Homo sapiens OX=9606 GN=IGF2BP3 PE=1 SV=2	0	22.721	13	6	17	3	1	579	63.7	8.87	27.08	6
FALSE	High	Master Protein	Q9BY77	Polymerase delta-interacting protein 3 OS=Homo sapiens OX=9606 GN=POLDIP3 PE=1 SV=2	0	22.717	22	7	10	7	1	421	46.1	9.99	19.61	7
FALSE	High	Master Protein	P60174	Triosephosphate isomerase OS=Homo sapiens OX=9606 GN=TPI1 PE=1 SV=3	0	22.691	27	7	10	7	1	286	30.8	5.92	21.36	7
FALSE	High	Master Protein	P35659	Protein DEK OS=Homo sapiens OX=9606 GN=DEK PE=1 SV=1	0	22.594	21	7	11	7	1	375	42.6	8.56	22.21	7
FALSE	High	Master Protein	P0C0S8	Histone H2A type 1 OS=Homo sapiens OX=9606 GN=HIST1H2AG PE=1 SV=2	0	22.456	35	5	20	5	1	130	14.1	10.9	42.27	5
FALSE	High	Master Protein	Q14697	Neutral alpha-glucosidase AB OS=Homo sapiens OX=9606 GN=GANAB PE=1 SV=3	0	22.403	9	7	13	7	1	944	106.8	6.14	17.82	7
FALSE	High	Master Protein	Q5SSJ5	Heterochromatin protein 1-binding protein 3 OS=Homo sapiens OX=9606 GN=HP1BP3 PE=1 SV=1	0	22.369	15	8	15	8	1	553	61.2	9.67	20.01	8
FALSE	High	Master Protein	Q13435	Splicing factor 3B subunit 2 OS=Homo sapiens OX=9606 GN=SF3B2 PE=1 SV=2	0	22.23	11	9	16	9	1	895	100.2	5.67	21.7	9
FALSE	High	Master Protein	Q5T9A4	ATPase family AAA domain-containing protein 3B OS=Homo sapiens OX=9606 GN=ATAD3B PE=1 SV=1	0	22.179	10	7	19	1	1	648	72.5	9.2	18.62	7
FALSE	High	Master Protein	Q14315	Filamin-C OS=Homo sapiens OX=9606 GN=FLNC PE=1 SV=3	0	21.949	4	9	14	6	1	2725	290.8	5.97	11.63	9
FALSE	High	Master Protein	P55084	Trifunctional enzyme subunit beta, mitochondrial OS=Homo sapiens OX=9606 GN=HADHB PE=1 SV=3	0	21.801	18	9	12	9	1	474	51.3	9.41	19.85	9
FALSE	High	Master Protein	P06493	Cyclin-dependent kinase 1 OS=Homo sapiens OX=9606 GN=CDK1 PE=1 SV=3	0	21.732	26	7	14	6	1	297	34.1	8.4	30.12	7
FALSE	High	Master Protein	O00139	Kinesin-like protein KIF2A OS=Homo sapiens OX=9606 GN=KIF2A PE=1 SV=3	0	21.704	10	8	11	6	1	706	79.9	6.68	19.41	8
FALSE	High	Master Protein	Q08211	ATP-dependent RNA helicase A OS=Homo sapiens OX=9606 GN=DHX9 PE=1 SV=4	0	21.7	6	7	18	7	1	1270	140.9	6.84	23.18	7
FALSE	High	Master Protein	P09651	Heterogeneous nuclear ribonucleoprotein A1 OS=Homo sapiens OX=9606 GN=HNRNPA1 PE=1 SV=5	0	21.475	14	6	22	3	1	372	38.7	9.13	34.47	6
FALSE	High	Master Protein	Q8IZL8	Proline-, glutamic acid- and leucine-rich protein 1 OS=Homo sapiens OX=9606 GN=PELP1 PE=1 SV=2	0	21.267	6	6	13	6	1	1130	119.6	4.34	17.36	6
FALSE	High	Master Protein	P0DN79	Cystathionine beta-synthase-like protein OS=Homo sapiens OX=9606 GN=CBSL PE=1 SV=1	0	21.267	13	7	16	7	1	551	60.5	6.65	24.95	7
FALSE	High	Master Protein	Q53HL2	Borealin OS=Homo sapiens OX=9606 GN=CDCA8 PE=1 SV=2	0	21.245	25	6	9	6	1	280	31.3	9.86	10.76	6
FALSE	High	Master Protein	P52597	Heterogeneous nuclear ribonucleoprotein F OS=Homo sapiens OX=9606 GN=HNRNPF PE=1 SV=3	0	20.825	12	4	19	2	1	415	45.6	5.58	44.2	4
FALSE	High	Master Protein	O95757	Heat shock 70 kDa protein 4L OS=Homo sapiens OX=9606 GN=HSPA4L PE=1 SV=3	0	20.812	8	6	8	4	1	839	94.5	5.88	14.99	6
FALSE	High	Master Protein	P49790	Nuclear pore complex protein Nup153 OS=Homo sapiens OX=9606 GN=NUP153 PE=1 SV=2	0	20.795	7	8	13	8	1	1475	153.8	8.73	5.01	8
FALSE	High	Master Protein	P31939	Bifunctional purine biosynthesis protein PURH OS=Homo sapiens OX=9606 GN=ATIC PE=1 SV=3	0	20.768	16	8	13	8	1	592	64.6	6.71	12.94	8
FALSE	High	Master Protein	Q9NQT4	Exosome complex component RRP46 OS=Homo sapiens OX=9606 GN=EXOSC5 PE=1 SV=1	0	20.576	19	4	12	4	1	235	25.2	7.59	20.96	4
FALSE	High	Master Protein	Q04637	Eukaryotic translation initiation factor 4 gamma 1 OS=Homo sapiens OX=9606 GN=EIF4G1 PE=1 SV=4	0	20.518	6	8	12	8	1	1599	175.4	5.33	8.68	8
FALSE	High	Master Protein	O75390	Citrate synthase, mitochondrial OS=Homo sapiens OX=9606 GN=CS PE=1 SV=2	0	20.511	14	6	13	6	1	466	51.7	8.32	13.63	6
FALSE	High	Master Protein	Q9P258	Protein RCC2 OS=Homo sapiens OX=9606 GN=RCC2 PE=1 SV=2	0	20.489	14	8	13	8	1	522	56	8.78	19.4	8
FALSE	High	Master Protein	Q92922	SWI/SNF complex subunit SMARCC1 OS=Homo sapiens OX=9606 GN=SMARCC1 PE=1 SV=3	0	20.348	7	6	11	3	1	1105	122.8	5.76	13.95	6
FALSE	High	Master Protein	P33176	Kinesin-1 heavy chain OS=Homo sapiens OX=9606 GN=KIF5B PE=1 SV=1	0	20.316	9	7	8	7	1	963	109.6	6.51	10.12	7
FALSE	High	Master Protein	P40938	Replication factor C subunit 3 OS=Homo sapiens OX=9606 GN=RFC3 PE=1 SV=2	0	20.255	20	7	11	7	1	356	40.5	8.34	12.75	7
FALSE	High	Master Protein	P07355	Annexin A2 OS=Homo sapiens OX=9606 GN=ANXA2 PE=1 SV=2	0	20.183	25	7	11	7	1	339	38.6	7.75	15.8	7
FALSE	High	Master Protein	P12004	Proliferating cell nuclear antigen OS=Homo sapiens OX=9606 GN=PCNA PE=1 SV=1	0	20.013	25	6	13	6	1	261	28.8	4.69	22.4	6
FALSE	High	Master Protein	P15311	Ezrin OS=Homo sapiens OX=9606 GN=EZR PE=1 SV=4	0	19.965	10	7	14	3	1	586	69.4	6.27	10	7
FALSE	High	Master Protein	P04637	Cellular tumor antigen p53 OS=Homo sapiens OX=9606 GN=TP53 PE=1 SV=4	0	19.907	15	5	14	5	1	393	43.6	6.79	14.87	5
FALSE	High	Master Protein	P60842	Eukaryotic initiation factor 4A-I OS=Homo sapiens OX=9606 GN=EIF4A1 PE=1 SV=1	0	19.728	16	5	8	4	1	406	46.1	5.48	18.16	5
FALSE	High	Master Protein	P39023	60S ribosomal protein L3 OS=Homo sapiens OX=9606 GN=RPL3 PE=1 SV=2	0	19.671	13	5	18	5	1	403	46.1	10.18	37.3	5
FALSE	High	Master Protein	O43463	Histone-lysine N-methyltransferase SUV39H1 OS=Homo sapiens OX=9606 GN=SUV39H1 PE=1 SV=1	0	19.605	17	7	10	7	1	412	47.9	8.03	8.98	7
FALSE	High	Master Protein	P62714	Serine/threonine-protein phosphatase 2A catalytic subunit beta isoform OS=Homo sapiens OX=9606 GN=PPP2CB PE=1 SV=1	0	19.45	23	7	11	7	1	309	35.6	5.43	18.39	7
FALSE	High	Master Protein	Q96E39	RNA binding motif protein, X-linked-like-1 OS=Homo sapiens OX=9606 GN=RBMXL1 PE=1 SV=1	0	19.252	11	5	9	1	1	390	42.1	9.89	21.77	5
FALSE	High	Master Protein	Q13155	Aminoacyl tRNA synthase complex-interacting multifunctional protein 2 OS=Homo sapiens OX=9606 GN=AIMP2 PE=1 SV=2	0	19.201	17	5	12	5	1	320	35.3	8.22	21.81	5
FALSE	High	Master Protein	Q96GD4	Aurora kinase B OS=Homo sapiens OX=9606 GN=AURKB PE=1 SV=3	0	19.169	22	6	13	5	1	344	39.3	9.29	15.95	6
FALSE	High	Master Protein	P00492	Hypoxanthine-guanine phosphoribosyltransferase OS=Homo sapiens OX=9606 GN=HPRT1 PE=1 SV=2	0	19.091	32	6	11	6	1	218	24.6	6.68	19.59	6
FALSE	High	Master Protein	P55786	Puromycin-sensitive aminopeptidase OS=Homo sapiens OX=9606 GN=NPEPPS PE=1 SV=2	0	19.056	8	7	13	7	1	919	103.2	5.72	17.7	7
FALSE	High	Master Protein	Q7Z794	Keratin, type II cytoskeletal 1b OS=Homo sapiens OX=9606 GN=KRT77 PE=1 SV=3	0	19.026	8	6	41	3	1	578	61.9	5.99	97.58	6
FALSE	High	Master Protein	P50914	60S ribosomal protein L14 OS=Homo sapiens OX=9606 GN=RPL14 PE=1 SV=4	0	18.954	24	5	11	5	1	215	23.4	10.93	23.55	5
FALSE	High	Master Protein	Q9NSD9	Phenylalanine--tRNA ligase beta subunit OS=Homo sapiens OX=9606 GN=FARSB PE=1 SV=3	0	18.944	10	6	14	6	1	589	66.1	6.84	11.88	6
FALSE	High	Master Protein	P05198	Eukaryotic translation initiation factor 2 subunit 1 OS=Homo sapiens OX=9606 GN=EIF2S1 PE=1 SV=3	0	18.911	21	7	11	7	1	315	36.1	5.08	7.59	7
FALSE	High	Master Protein	Q9H0H5	Rac GTPase-activating protein 1 OS=Homo sapiens OX=9606 GN=RACGAP1 PE=1 SV=1	0	18.838	10	6	12	6	1	632	71	8.88	17.74	6
FALSE	High	Master Protein	O76021	Ribosomal L1 domain-containing protein 1 OS=Homo sapiens OX=9606 GN=RSL1D1 PE=1 SV=3	0	18.738	11	6	15	6	1	490	54.9	10.13	19.67	6
FALSE	High	Master Protein	P60900	Proteasome subunit alpha type-6 OS=Homo sapiens OX=9606 GN=PSMA6 PE=1 SV=1	0	18.725	22	5	10	5	1	246	27.4	6.76	14.55	5
FALSE	High	Master Protein	P40227	T-complex protein 1 subunit zeta OS=Homo sapiens OX=9606 GN=CCT6A PE=1 SV=3	0	18.688	9	5	8	5	1	531	58	6.68	15.96	5
FALSE	High	Master Protein	O75533	Splicing factor 3B subunit 1 OS=Homo sapiens OX=9606 GN=SF3B1 PE=1 SV=3	0	18.518	5	7	12	7	1	1304	145.7	7.09	14.2	7
FALSE	High	Master Protein	P53992	Protein transport protein Sec24C OS=Homo sapiens OX=9606 GN=SEC24C PE=1 SV=3	0	18.431	9	7	10	7	1	1094	118.2	7.06	11.67	7
FALSE	High	Master Protein	Q14103	Heterogeneous nuclear ribonucleoprotein D0 OS=Homo sapiens OX=9606 GN=HNRNPD PE=1 SV=1	0	18.354	17	7	14	5	1	355	38.4	7.81	28.22	7
FALSE	High	Master Protein	P16402	Histone H1.3 OS=Homo sapiens OX=9606 GN=HIST1H1D PE=1 SV=2	0	18.326	15	5	26	5	1	221	22.3	11.02	49.6	5
FALSE	High	Master Protein	Q9BVP2	Guanine nucleotide-binding protein-like 3 OS=Homo sapiens OX=9606 GN=GNL3 PE=1 SV=2	0	18.305	10	6	16	6	1	549	62	9.16	18.34	6
FALSE	High	Master Protein	P35580	Myosin-10 OS=Homo sapiens OX=9606 GN=MYH10 PE=1 SV=3	0	18.302	3	7	10	4	1	1976	228.9	5.54	3.83	7
FALSE	High	Master Protein	Q9Y2X3	Nucleolar protein 58 OS=Homo sapiens OX=9606 GN=NOP58 PE=1 SV=1	0	18.285	11	5	12	5	1	529	59.5	8.92	14.55	5
FALSE	High	Master Protein	Q8N1N4	Keratin, type II cytoskeletal 78 OS=Homo sapiens OX=9606 GN=KRT78 PE=1 SV=2	0	18.228	14	7	13	6	1	520	56.8	6.02	18.42	7
FALSE	High	Master Protein	Q8WUM4	Programmed cell death 6-interacting protein OS=Homo sapiens OX=9606 GN=PDCD6IP PE=1 SV=1	0	18.117	7	7	7	7	1	868	96	6.52	10.13	7
FALSE	High	Master Protein	P54727	UV excision repair protein RAD23 homolog B OS=Homo sapiens OX=9606 GN=RAD23B PE=1 SV=1	0	17.855	12	5	8	5	1	409	43.1	4.84	10.84	5
FALSE	High	Master Protein	Q86VP6	Cullin-associated NEDD8-dissociated protein 1 OS=Homo sapiens OX=9606 GN=CAND1 PE=1 SV=2	0	17.77	7	8	11	8	1	1230	136.3	5.78	5.29	8
FALSE	High	Master Protein	Q14152	Eukaryotic translation initiation factor 3 subunit A OS=Homo sapiens OX=9606 GN=EIF3A PE=1 SV=1	0	17.658	5	7	12	7	1	1382	166.5	6.79	11.17	7
FALSE	High	Master Protein	P25205	DNA replication licensing factor MCM3 OS=Homo sapiens OX=9606 GN=MCM3 PE=1 SV=3	0	17.619	7	7	12	7	1	808	90.9	5.77	20.13	7
FALSE	High	Master Protein	O43172	U4/U6 small nuclear ribonucleoprotein Prp4 OS=Homo sapiens OX=9606 GN=PRPF4 PE=1 SV=2	0	17.578	12	6	8	6	1	522	58.4	7.42	6.67	6
FALSE	High	Master Protein	Q15717	ELAV-like protein 1 OS=Homo sapiens OX=9606 GN=ELAVL1 PE=1 SV=2	0	17.538	17	5	13	5	1	326	36.1	9.17	28.23	5
FALSE	High	Master Protein	P55072	Transitional endoplasmic reticulum ATPase OS=Homo sapiens OX=9606 GN=VCP PE=1 SV=4	0	17.492	8	6	10	6	1	806	89.3	5.26	22.01	6
FALSE	High	Master Protein	P06748	Nucleophosmin OS=Homo sapiens OX=9606 GN=NPM1 PE=1 SV=2	0	17.356	17	5	11	5	1	294	32.6	4.78	22.92	5
FALSE	High	Master Protein	Q96T23	Remodeling and spacing factor 1 OS=Homo sapiens OX=9606 GN=RSF1 PE=1 SV=2	0	17.176	4	5	10	5	1	1441	163.7	5.01	11.96	5
FALSE	High	Master Protein	P46060	Ran GTPase-activating protein 1 OS=Homo sapiens OX=9606 GN=RANGAP1 PE=1 SV=1	0	17.085	11	5	9	5	1	587	63.5	4.68	10.23	5
FALSE	High	Master Protein	Q14974	Importin subunit beta-1 OS=Homo sapiens OX=9606 GN=KPNB1 PE=1 SV=2	0	17.081	7	6	12	6	1	876	97.1	4.78	20.42	6
FALSE	High	Master Protein	Q9Y490	Talin-1 OS=Homo sapiens OX=9606 GN=TLN1 PE=1 SV=3	0	17.064	3	6	8	6	1	2541	269.6	6.07	11.33	6
FALSE	High	Master Protein	P60891	Ribose-phosphate pyrophosphokinase 1 OS=Homo sapiens OX=9606 GN=PRPS1 PE=1 SV=2	0	17.007	19	5	9	5	1	318	34.8	6.98	12.79	5
FALSE	High	Master Protein	E9PAV3	Nascent polypeptide-associated complex subunit alpha, muscle-specific form OS=Homo sapiens OX=9606 GN=NACA PE=1 SV=1	0	16.944	3	4	8	4	1	2078	205.3	9.58	16.62	4
FALSE	High	Master Protein	P34932	Heat shock 70 kDa protein 4 OS=Homo sapiens OX=9606 GN=HSPA4 PE=1 SV=4	0	16.905	7	5	10	4	1	840	94.3	5.19	12.29	5
FALSE	High	Master Protein	O96019	Actin-like protein 6A OS=Homo sapiens OX=9606 GN=ACTL6A PE=1 SV=1	0	16.875	14	5	9	5	1	429	47.4	5.6	15.99	5
FALSE	High	Master Protein	O14980	Exportin-1 OS=Homo sapiens OX=9606 GN=XPO1 PE=1 SV=1	0	16.803	4	5	11	5	1	1071	123.3	6.06	8.97	5
FALSE	High	Master Protein	P35232	Prohibitin OS=Homo sapiens OX=9606 GN=PHB PE=1 SV=1	0	16.729	24	6	9	6	1	272	29.8	5.76	12.94	6
FALSE	High	Master Protein	P31689	DnaJ homolog subfamily A member 1 OS=Homo sapiens OX=9606 GN=DNAJA1 PE=1 SV=2	0	16.725	11	4	9	4	1	397	44.8	7.08	19.93	4
FALSE	High	Master Protein	Q92552	28S ribosomal protein S27, mitochondrial OS=Homo sapiens OX=9606 GN=MRPS27 PE=1 SV=3	0	16.669	15	6	7	6	1	414	47.6	6.18	6.94	6
FALSE	High	Master Protein	P42166	Lamina-associated polypeptide 2, isoform alpha OS=Homo sapiens OX=9606 GN=TMPO PE=1 SV=2	0	16.52	10	7	12	6	1	694	75.4	7.66	15.52	7
FALSE	High	Master Protein	Q15021	Condensin complex subunit 1 OS=Homo sapiens OX=9606 GN=NCAPD2 PE=1 SV=3	0	16.499	5	8	10	8	1	1401	157.1	6.61	8.07	8
FALSE	High	Master Protein	Q16531	DNA damage-binding protein 1 OS=Homo sapiens OX=9606 GN=DDB1 PE=1 SV=1	0	16.48	6	6	7	6	1	1140	126.9	5.26	7.73	6
FALSE	High	Master Protein	P17812	CTP synthase 1 OS=Homo sapiens OX=9606 GN=CTPS1 PE=1 SV=2	0	16.435	10	5	6	5	1	591	66.6	6.46	10.24	5
FALSE	High	Master Protein	P38919	Eukaryotic initiation factor 4A-III OS=Homo sapiens OX=9606 GN=EIF4A3 PE=1 SV=4	0	16.379	17	6	8	5	1	411	46.8	6.73	11.77	6
FALSE	High	Master Protein	A6NHR9	Structural maintenance of chromosomes flexible hinge domain-containing protein 1 OS=Homo sapiens OX=9606 GN=SMCHD1 PE=1 SV=2	0	16.3	3	6	9	6	1	2005	226.2	7.3	7.73	6
FALSE	High	Master Protein	Q8WWK9	Cytoskeleton-associated protein 2 OS=Homo sapiens OX=9606 GN=CKAP2 PE=1 SV=1	0	16.29	10	6	10	6	1	683	76.9	9.41	11.62	6
FALSE	High	Master Protein	P06744	Glucose-6-phosphate isomerase OS=Homo sapiens OX=9606 GN=GPI PE=1 SV=4	0	16.189	13	7	12	7	1	558	63.1	8.32	14.47	7
FALSE	High	Master Protein	Q9NPD3	Exosome complex component RRP41 OS=Homo sapiens OX=9606 GN=EXOSC4 PE=1 SV=3	0	16.187	18	4	8	4	1	245	26.4	6.52	18.56	4
FALSE	High	Master Protein	P06746	DNA polymerase beta OS=Homo sapiens OX=9606 GN=POLB PE=1 SV=3	0	16.182	19	6	10	6	1	335	38.2	8.95	6.31	6
FALSE	High	Master Protein	Q9Y295	Developmentally-regulated GTP-binding protein 1 OS=Homo sapiens OX=9606 GN=DRG1 PE=1 SV=1	0	16.136	14	5	5	5	1	367	40.5	8.9	10.11	5
FALSE	High	Master Protein	Q07020	60S ribosomal protein L18 OS=Homo sapiens OX=9606 GN=RPL18 PE=1 SV=2	0	16.102	26	4	14	4	1	188	21.6	11.72	27.99	4
FALSE	High	Master Protein	Q01844	RNA-binding protein EWS OS=Homo sapiens OX=9606 GN=EWSR1 PE=1 SV=1	0	15.882	4	3	11	3	1	656	68.4	9.33	29.65	3
FALSE	High	Master Protein	Q8N1F7	Nuclear pore complex protein Nup93 OS=Homo sapiens OX=9606 GN=NUP93 PE=1 SV=2	0	15.871	8	6	10	6	1	819	93.4	5.72	7.07	6
FALSE	High	Master Protein	Q86Y46	Keratin, type II cytoskeletal 73 OS=Homo sapiens OX=9606 GN=KRT73 PE=1 SV=1	0	15.862	6	5	38	1	1	540	58.9	7.23	64.55	5
FALSE	High	Master Protein	P02768	Serum albumin OS=Homo sapiens OX=9606 GN=ALB PE=1 SV=2	0	15.662	8	5	24	5	1	609	69.3	6.28	36.5	5
FALSE	High	Master Protein	O43684	Mitotic checkpoint protein BUB3 OS=Homo sapiens OX=9606 GN=BUB3 PE=1 SV=1	0	15.653	18	6	10	6	1	328	37.1	6.84	16.39	6
FALSE	High	Master Protein	Q96KR1	Zinc finger RNA-binding protein OS=Homo sapiens OX=9606 GN=ZFR PE=1 SV=2	0	15.615	6	5	7	5	1	1074	116.9	9.04	11.62	5
FALSE	High	Master Protein	O00231	26S proteasome non-ATPase regulatory subunit 11 OS=Homo sapiens OX=9606 GN=PSMD11 PE=1 SV=3	0	15.612	16	6	9	6	1	422	47.4	6.48	5.75	6
FALSE	High	Master Protein	P40925	Malate dehydrogenase, cytoplasmic OS=Homo sapiens OX=9606 GN=MDH1 PE=1 SV=4	0	15.605	14	4	4	4	1	334	36.4	7.36	10.09	4
FALSE	High	Master Protein	P06737	Glycogen phosphorylase, liver form OS=Homo sapiens OX=9606 GN=PYGL PE=1 SV=4	0	15.497	7	6	8	4	1	847	97.1	7.17	7.17	6
FALSE	High	Master Protein	Q9GZT8	NIF3-like protein 1 OS=Homo sapiens OX=9606 GN=NIF3L1 PE=1 SV=2	0	15.443	13	4	5	4	1	377	41.9	6.65	7.1	4
FALSE	High	Master Protein	Q07955	Serine/arginine-rich splicing factor 1 OS=Homo sapiens OX=9606 GN=SRSF1 PE=1 SV=2	0	15.427	17	5	11	5	1	248	27.7	10.36	9.31	5
FALSE	High	Master Protein	Q15050	Ribosome biogenesis regulatory protein homolog OS=Homo sapiens OX=9606 GN=RRS1 PE=1 SV=2	0	15.38	15	5	8	5	1	365	41.2	10.7	8.72	5
FALSE	High	Master Protein	Q9H0S4	Probable ATP-dependent RNA helicase DDX47 OS=Homo sapiens OX=9606 GN=DDX47 PE=1 SV=1	0	15.372	10	4	6	4	1	455	50.6	9.1	10.89	4
FALSE	High	Master Protein	P82979	SAP domain-containing ribonucleoprotein OS=Homo sapiens OX=9606 GN=SARNP PE=1 SV=3	0	15.201	28	5	8	5	1	210	23.7	6.42	15.74	5
FALSE	High	Master Protein	O75190	DnaJ homolog subfamily B member 6 OS=Homo sapiens OX=9606 GN=DNAJB6 PE=1 SV=2	0	15.173	14	5	5	5	1	326	36.1	9.16	6.63	5
FALSE	High	Master Protein	Q14247	Src substrate cortactin OS=Homo sapiens OX=9606 GN=CTTN PE=1 SV=2	0	15.171	10	6	9	6	1	550	61.5	5.4	14.53	6
FALSE	High	Master Protein	Q8WXF1	Paraspeckle component 1 OS=Homo sapiens OX=9606 GN=PSPC1 PE=1 SV=1	0	15.151	11	5	7	5	1	523	58.7	6.67	9.89	5
FALSE	High	Master Protein	P16152	Carbonyl reductase [NADPH] 1 OS=Homo sapiens OX=9606 GN=CBR1 PE=1 SV=3	0	15.058	23	5	6	5	1	277	30.4	8.32	4.34	5
FALSE	High	Master Protein	P63151	Serine/threonine-protein phosphatase 2A 55 kDa regulatory subunit B alpha isoform OS=Homo sapiens OX=9606 GN=PPP2R2A PE=1 SV=1	0	15.018	13	5	9	5	1	447	51.7	6.2	19.3	5
FALSE	High	Master Protein	Q7KZF4	Staphylococcal nuclease domain-containing protein 1 OS=Homo sapiens OX=9606 GN=SND1 PE=1 SV=1	0	15.005	7	6	7	6	1	910	101.9	7.17	9.41	6
FALSE	High	Master Protein	Q13162	Peroxiredoxin-4 OS=Homo sapiens OX=9606 GN=PRDX4 PE=1 SV=1	0	14.99	20	5	8	4	1	271	30.5	6.29	14.56	5
FALSE	High	Master Protein	P68431	Histone H3.1 OS=Homo sapiens OX=9606 GN=HIST1H3A PE=1 SV=2	0	14.925	21	5	20	5	1	136	15.4	11.12	47.93	5
FALSE	High	Master Protein	P00918	Carbonic anhydrase 2 OS=Homo sapiens OX=9606 GN=CA2 PE=1 SV=2	0	14.779	22	5	8	5	1	260	29.2	7.4	12.63	5
FALSE	High	Master Protein	Q14165	Malectin OS=Homo sapiens OX=9606 GN=MLEC PE=1 SV=1	0	14.77	14	4	8	4	1	292	32.2	5.41	12.52	4
FALSE	High	Master Protein	P02545	Prelamin-A/C OS=Homo sapiens OX=9606 GN=LMNA PE=1 SV=1	0	14.653	8	6	7	6	1	664	74.1	7.02	8.1	6
FALSE	High	Master Protein	O14979	Heterogeneous nuclear ribonucleoprotein D-like OS=Homo sapiens OX=9606 GN=HNRNPDL PE=1 SV=3	0	14.642	8	4	10	2	1	420	46.4	9.57	23.64	4
FALSE	High	Master Protein	Q14684	Ribosomal RNA processing protein 1 homolog B OS=Homo sapiens OX=9606 GN=RRP1B PE=1 SV=3	0	14.526	8	5	7	5	1	758	84.4	9.76	10.91	5
FALSE	High	Master Protein	B5ME19	Eukaryotic translation initiation factor 3 subunit C-like protein OS=Homo sapiens OX=9606 GN=EIF3CL PE=3 SV=1	0	14.481	4	5	7	5	1	914	105.4	5.64	3.81	5
FALSE	High	Master Protein	P26038	Moesin OS=Homo sapiens OX=9606 GN=MSN PE=1 SV=3	0	14.458	6	5	9	1	1	577	67.8	6.4	7.85	5
FALSE	High	Master Protein	Q5RKV6	Exosome complex component MTR3 OS=Homo sapiens OX=9606 GN=EXOSC6 PE=1 SV=1	0	14.436	19	5	12	5	1	272	28.2	6.28	23.19	5
FALSE	High	Master Protein	Q99615	DnaJ homolog subfamily C member 7 OS=Homo sapiens OX=9606 GN=DNAJC7 PE=1 SV=2	0	14.271	13	6	10	6	1	494	56.4	6.96	11.33	6
FALSE	High	Master Protein	Q53H96	Pyrroline-5-carboxylate reductase 3 OS=Homo sapiens OX=9606 GN=PYCR3 PE=1 SV=3	0	14.27	16	4	6	4	1	274	28.6	7.72	7.15	4
FALSE	High	Master Protein	P42285	Exosome RNA helicase MTR4 OS=Homo sapiens OX=9606 GN=MTREX PE=1 SV=3	0	14.177	4	4	8	4	1	1042	117.7	6.52	11.47	4
FALSE	High	Master Protein	Q02413	Desmoglein-1 OS=Homo sapiens OX=9606 GN=DSG1 PE=1 SV=2	0	14.127	6	4	8	4	1	1049	113.7	5.03	11.23	4
FALSE	High	Master Protein	Q7Z2E3	Aprataxin OS=Homo sapiens OX=9606 GN=APTX PE=1 SV=2	0	14.09	11	4	7	4	1	356	40.7	9.17	16.99	4
FALSE	High	Master Protein	Q13263	Transcription intermediary factor 1-beta OS=Homo sapiens OX=9606 GN=TRIM28 PE=1 SV=5	0	14.047	4	5	6	5	1	835	88.5	5.77	11.06	5
FALSE	High	Master Protein	P46777	60S ribosomal protein L5 OS=Homo sapiens OX=9606 GN=RPL5 PE=1 SV=3	0	13.985	15	4	7	4	1	297	34.3	9.72	7.94	4
FALSE	High	Master Protein	O95831	Apoptosis-inducing factor 1, mitochondrial OS=Homo sapiens OX=9606 GN=AIFM1 PE=1 SV=1	0	13.897	10	5	7	5	1	613	66.9	8.95	9.54	5
FALSE	High	Master Protein	P53350	Serine/threonine-protein kinase PLK1 OS=Homo sapiens OX=9606 GN=PLK1 PE=1 SV=1	0	13.796	11	5	6	5	1	603	68.2	8.91	6.4	5
FALSE	High	Master Protein	P48643	T-complex protein 1 subunit epsilon OS=Homo sapiens OX=9606 GN=CCT5 PE=1 SV=1	0	13.697	11	6	9	6	1	541	59.6	5.66	6.99	6
FALSE	High	Master Protein	P09661	U2 small nuclear ribonucleoprotein A' OS=Homo sapiens OX=9606 GN=SNRPA1 PE=1 SV=2	0	13.691	20	5	10	5	1	255	28.4	8.62	16.68	5
FALSE	High	Master Protein	O60749	Sorting nexin-2 OS=Homo sapiens OX=9606 GN=SNX2 PE=1 SV=2	0	13.558	11	5	6	4	1	519	58.4	5.12	4.84	5
FALSE	High	Master Protein	Q01082	Spectrin beta chain, non-erythrocytic 1 OS=Homo sapiens OX=9606 GN=SPTBN1 PE=1 SV=2	0	13.542	2	5	7	5	1	2364	274.4	5.57	4.16	5
FALSE	High	Master Protein	Q96T60	Bifunctional polynucleotide phosphatase/kinase OS=Homo sapiens OX=9606 GN=PNKP PE=1 SV=1	0	13.51	11	5	8	5	1	521	57	8.46	10.17	5
FALSE	High	Master Protein	O43395	U4/U6 small nuclear ribonucleoprotein Prp3 OS=Homo sapiens OX=9606 GN=PRPF3 PE=1 SV=2	0	13.494	8	5	6	5	1	683	77.5	9.5	8.49	5
FALSE	High	Master Protein	P41091	Eukaryotic translation initiation factor 2 subunit 3 OS=Homo sapiens OX=9606 GN=EIF2S3 PE=1 SV=3	0	13.48	10	4	8	4	1	472	51.1	8.4	7.38	4
FALSE	High	Master Protein	Q52LJ0	Protein FAM98B OS=Homo sapiens OX=9606 GN=FAM98B PE=1 SV=1	0	13.425	12	3	5	3	1	330	37.2	6.29	10.55	3
FALSE	High	Master Protein	Q15424	Scaffold attachment factor B1 OS=Homo sapiens OX=9606 GN=SAFB PE=1 SV=4	0	13.42	5	4	9	1	1	915	102.6	5.47	14.59	4
FALSE	High	Master Protein	P24752	Acetyl-CoA acetyltransferase, mitochondrial OS=Homo sapiens OX=9606 GN=ACAT1 PE=1 SV=1	0	13.344	13	5	6	5	1	427	45.2	8.85	8.78	5
FALSE	High	Master Protein	P62917	60S ribosomal protein L8 OS=Homo sapiens OX=9606 GN=RPL8 PE=1 SV=2	0	13.312	12	5	10	5	1	257	28	11.03	22.26	5
FALSE	High	Master Protein	P08621	U1 small nuclear ribonucleoprotein 70 kDa OS=Homo sapiens OX=9606 GN=SNRNP70 PE=1 SV=2	0	13.306	8	5	11	5	1	437	51.5	9.94	14.43	5
FALSE	High	Master Protein	Q9BQ67	Glutamate-rich WD repeat-containing protein 1 OS=Homo sapiens OX=9606 GN=GRWD1 PE=1 SV=1	0	13.138	12	4	7	4	1	446	49.4	4.92	14.01	4
FALSE	High	Master Protein	O60814	Histone H2B type 1-K OS=Homo sapiens OX=9606 GN=HIST1H2BK PE=1 SV=3	0	13.138	26	3	21	1	1	126	13.9	10.32	33.4	3
FALSE	High	Master Protein	P55209	Nucleosome assembly protein 1-like 1 OS=Homo sapiens OX=9606 GN=NAP1L1 PE=1 SV=1	0	13.129	6	3	8	2	1	391	45.3	4.46	13.02	3
FALSE	High	Master Protein	Q8TAQ2	SWI/SNF complex subunit SMARCC2 OS=Homo sapiens OX=9606 GN=SMARCC2 PE=1 SV=1	0	13.097	4	5	8	2	1	1214	132.8	5.69	9.05	5
FALSE	High	Master Protein	Q9BW92	Threonine--tRNA ligase, mitochondrial OS=Homo sapiens OX=9606 GN=TARS2 PE=1 SV=1	0	13.084	8	5	7	5	1	718	81	7.3	3.54	5
FALSE	High	Master Protein	P06899	Histone H2B type 1-J OS=Homo sapiens OX=9606 GN=HIST1H2BJ PE=1 SV=3	0	13.081	26	3	19	1	1	126	13.9	10.32	29.43	3
FALSE	High	Master Protein	Q92900	Regulator of nonsense transcripts 1 OS=Homo sapiens OX=9606 GN=UPF1 PE=1 SV=2	0	13	5	5	6	5	1	1129	124.3	6.61	4.04	5
FALSE	High	Master Protein	Q15459	Splicing factor 3A subunit 1 OS=Homo sapiens OX=9606 GN=SF3A1 PE=1 SV=1	0	12.913	6	4	7	4	1	793	88.8	5.22	12.48	4
FALSE	High	Master Protein	P51991	Heterogeneous nuclear ribonucleoprotein A3 OS=Homo sapiens OX=9606 GN=HNRNPA3 PE=1 SV=2	0	12.909	11	5	15	3	1	378	39.6	9.01	23.55	5
FALSE	High	Master Protein	P46109	Crk-like protein OS=Homo sapiens OX=9606 GN=CRKL PE=1 SV=1	0	12.851	15	4	7	4	1	303	33.8	6.74	12.38	4
FALSE	High	Master Protein	P12277	Creatine kinase B-type OS=Homo sapiens OX=9606 GN=CKB PE=1 SV=1	0	12.82	10	3	8	3	1	381	42.6	5.59	8.21	3
FALSE	High	Master Protein	Q99729	Heterogeneous nuclear ribonucleoprotein A/B OS=Homo sapiens OX=9606 GN=HNRNPAB PE=1 SV=2	0	12.698	15	5	10	4	1	332	36.2	8.21	17.78	5
FALSE	High	Master Protein	P62140	Serine/threonine-protein phosphatase PP1-beta catalytic subunit OS=Homo sapiens OX=9606 GN=PPP1CB PE=1 SV=3	0	12.685	9	4	7	1	1	327	37.2	6.19	8.97	4
FALSE	High	Master Protein	P13861	cAMP-dependent protein kinase type II-alpha regulatory subunit OS=Homo sapiens OX=9606 GN=PRKAR2A PE=1 SV=2	0	12.671	12	4	6	4	1	404	45.5	5.07	9.59	4
FALSE	High	Master Protein	P78347	General transcription factor II-I OS=Homo sapiens OX=9606 GN=GTF2I PE=1 SV=2	0	12.667	6	6	8	6	1	998	112.3	6.39	5.23	6
FALSE	High	Master Protein	Q9H0D6	5'-3' exoribonuclease 2 OS=Homo sapiens OX=9606 GN=XRN2 PE=1 SV=1	0	12.641	8	5	6	5	1	950	108.5	7.47	10.98	5
FALSE	High	Master Protein	P55265	Double-stranded RNA-specific adenosine deaminase OS=Homo sapiens OX=9606 GN=ADAR PE=1 SV=4	0	12.621	3	4	5	4	1	1226	136	8.65	5.96	4
FALSE	High	Master Protein	P36873	Serine/threonine-protein phosphatase PP1-gamma catalytic subunit OS=Homo sapiens OX=9606 GN=PPP1CC PE=1 SV=1	0	12.584	9	4	7	1	1	323	37	6.54	8.37	4
FALSE	High	Master Protein	Q9NVP1	ATP-dependent RNA helicase DDX18 OS=Homo sapiens OX=9606 GN=DDX18 PE=1 SV=2	0	12.507	7	4	6	4	1	670	75.4	9.5	9.38	4
FALSE	High	Master Protein	Q6P1J9	Parafibromin OS=Homo sapiens OX=9606 GN=CDC73 PE=1 SV=1	0	12.468	9	5	6	5	1	531	60.5	9.61	5.93	5
FALSE	High	Master Protein	P42167	Lamina-associated polypeptide 2, isoforms beta/gamma OS=Homo sapiens OX=9606 GN=TMPO PE=1 SV=2	0	12.454	10	4	8	3	1	454	50.6	9.38	16	4
FALSE	High	Master Protein	Q96AG4	Leucine-rich repeat-containing protein 59 OS=Homo sapiens OX=9606 GN=LRRC59 PE=1 SV=1	0	12.446	11	4	7	4	1	307	34.9	9.57	15.31	4
FALSE	High	Master Protein	P24534	Elongation factor 1-beta OS=Homo sapiens OX=9606 GN=EEF1B2 PE=1 SV=3	0	12.435	20	4	8	4	1	225	24.7	4.67	16.09	4
FALSE	High	Master Protein	Q9UKV3	Apoptotic chromatin condensation inducer in the nucleus OS=Homo sapiens OX=9606 GN=ACIN1 PE=1 SV=2	0	12.377	3	4	9	4	1	1341	151.8	6.43	9.35	4
FALSE	High	Master Protein	Q96AE4	Far upstream element-binding protein 1 OS=Homo sapiens OX=9606 GN=FUBP1 PE=1 SV=3	0	12.361	7	4	6	3	1	644	67.5	7.61	12.68	4
FALSE	High	Master Protein	P51532	Transcription activator BRG1 OS=Homo sapiens OX=9606 GN=SMARCA4 PE=1 SV=2	0	12.339	3	5	5	5	1	1647	184.5	7.88	3.81	5
FALSE	High	Master Protein	Q13895	Bystin OS=Homo sapiens OX=9606 GN=BYSL PE=1 SV=3	0	12.157	11	5	6	5	1	437	49.6	8.12	6.86	5
FALSE	High	Master Protein	P26639	Threonine--tRNA ligase, cytoplasmic OS=Homo sapiens OX=9606 GN=TARS PE=1 SV=3	0	12.156	7	5	7	5	1	723	83.4	6.67	7.88	5
FALSE	High	Master Protein	P27635	60S ribosomal protein L10 OS=Homo sapiens OX=9606 GN=RPL10 PE=1 SV=4	0	12.11	14	3	8	3	1	214	24.6	10.08	11.28	3
FALSE	High	Master Protein	P51398	28S ribosomal protein S29, mitochondrial OS=Homo sapiens OX=9606 GN=DAP3 PE=1 SV=1	0	12.06	12	4	6	4	1	398	45.5	8.88	11.97	4
FALSE	High	Master Protein	O95292	Vesicle-associated membrane protein-associated protein B/C OS=Homo sapiens OX=9606 GN=VAPB PE=1 SV=3	0	12.043	18	4	5	4	1	243	27.2	7.3	7.64	4
FALSE	High	Master Protein	P34897	Serine hydroxymethyltransferase, mitochondrial OS=Homo sapiens OX=9606 GN=SHMT2 PE=1 SV=3	0	11.995	8	4	4	4	1	504	56	8.53	4.58	4
FALSE	High	Master Protein	Q14151	Scaffold attachment factor B2 OS=Homo sapiens OX=9606 GN=SAFB2 PE=1 SV=1	0	11.98	5	4	7	1	1	953	107.4	6.16	9.95	4
FALSE	High	Master Protein	P51116	Fragile X mental retardation syndrome-related protein 2 OS=Homo sapiens OX=9606 GN=FXR2 PE=1 SV=2	0	11.873	5	4	8	3	1	673	74.2	6.23	9.95	4
FALSE	High	Master Protein	Q06830	Peroxiredoxin-1 OS=Homo sapiens OX=9606 GN=PRDX1 PE=1 SV=1	0	11.801	21	4	5	3	1	199	22.1	8.13	9.66	4
FALSE	High	Master Protein	Q96EY1	DnaJ homolog subfamily A member 3, mitochondrial OS=Homo sapiens OX=9606 GN=DNAJA3 PE=1 SV=2	0	11.795	9	4	11	4	1	480	52.5	9.26	15.5	4
FALSE	High	Master Protein	P29692	Elongation factor 1-delta OS=Homo sapiens OX=9606 GN=EEF1D PE=1 SV=5	0	11.743	15	4	5	4	1	281	31.1	5.01	6.95	4
FALSE	High	Master Protein	Q13610	Periodic tryptophan protein 1 homolog OS=Homo sapiens OX=9606 GN=PWP1 PE=1 SV=1	0	11.712	8	4	5	4	1	501	55.8	4.77	6.02	4
FALSE	High	Master Protein	Q9UPQ9	Trinucleotide repeat-containing gene 6B protein OS=Homo sapiens OX=9606 GN=TNRC6B PE=1 SV=4	0	11.697	3	4	6	4	1	1833	193.9	6.76	9.33	4
FALSE	High	Master Protein	O14497	AT-rich interactive domain-containing protein 1A OS=Homo sapiens OX=9606 GN=ARID1A PE=1 SV=3	0	11.605	2	4	5	4	1	2285	241.9	6.7	7.67	4
FALSE	High	Master Protein	O43663	Protein regulator of cytokinesis 1 OS=Homo sapiens OX=9606 GN=PRC1 PE=1 SV=2	0	11.598	7	5	9	4	1	620	71.6	6.68	7.23	5
FALSE	High	Master Protein	Q8NBS9	Thioredoxin domain-containing protein 5 OS=Homo sapiens OX=9606 GN=TXNDC5 PE=1 SV=2	0	11.583	9	4	8	4	1	432	47.6	5.97	13.7	4
FALSE	High	Master Protein	Q9Y6M1	Insulin-like growth factor 2 mRNA-binding protein 2 OS=Homo sapiens OX=9606 GN=IGF2BP2 PE=1 SV=2	0	11.55	7	3	8	1	1	599	66.1	8.46	10.56	3
FALSE	High	Master Protein	Q15393	Splicing factor 3B subunit 3 OS=Homo sapiens OX=9606 GN=SF3B3 PE=1 SV=4	0	11.527	5	5	8	5	1	1217	135.5	5.26	9.81	5
FALSE	High	Master Protein	P62136	Serine/threonine-protein phosphatase PP1-alpha catalytic subunit OS=Homo sapiens OX=9606 GN=PPP1CA PE=1 SV=1	0	11.5	9	4	6	1	1	330	37.5	6.33	6.73	4
FALSE	High	Master Protein	P52732	Kinesin-like protein KIF11 OS=Homo sapiens OX=9606 GN=KIF11 PE=1 SV=2	0	11.466	4	4	6	4	1	1056	119.1	5.64	7.11	4
FALSE	High	Master Protein	P39748	Flap endonuclease 1 OS=Homo sapiens OX=9606 GN=FEN1 PE=1 SV=1	0	11.425	7	4	5	4	1	380	42.6	8.62	4.89	4
FALSE	High	Master Protein	P83731	60S ribosomal protein L24 OS=Homo sapiens OX=9606 GN=RPL24 PE=1 SV=1	0	11.377	24	4	8	4	1	157	17.8	11.25	12.91	4
FALSE	High	Master Protein	Q2TAY7	WD40 repeat-containing protein SMU1 OS=Homo sapiens OX=9606 GN=SMU1 PE=1 SV=2	0	11.369	6	3	5	3	1	513	57.5	7.18	7.27	3
FALSE	High	Master Protein	Q9HB71	Calcyclin-binding protein OS=Homo sapiens OX=9606 GN=CACYBP PE=1 SV=2	0	11.297	14	3	6	3	1	228	26.2	8.25	9.24	3
FALSE	High	Master Protein	Q9UQ80	Proliferation-associated protein 2G4 OS=Homo sapiens OX=9606 GN=PA2G4 PE=1 SV=3	0	11.196	13	5	7	5	1	394	43.8	6.55	1.87	5
FALSE	High	Master Protein	O95235	Kinesin-like protein KIF20A OS=Homo sapiens OX=9606 GN=KIF20A PE=1 SV=1	0	11.152	5	4	4	4	1	890	100.2	6.92	4.55	4
FALSE	High	Master Protein	Q9BQA1	Methylosome protein 50 OS=Homo sapiens OX=9606 GN=WDR77 PE=1 SV=1	0	11.136	11	4	7	4	1	342	36.7	5.17	10.94	4
FALSE	High	Master Protein	P05455	Lupus La protein OS=Homo sapiens OX=9606 GN=SSB PE=1 SV=2	0	11.123	9	5	7	5	1	408	46.8	7.12	9.39	5
FALSE	High	Master Protein	Q9BXS6	Nucleolar and spindle-associated protein 1 OS=Homo sapiens OX=9606 GN=NUSAP1 PE=1 SV=1	0	11.101	11	4	5	4	1	441	49.4	9.91	6.83	4
FALSE	High	Master Protein	Q13200	26S proteasome non-ATPase regulatory subunit 2 OS=Homo sapiens OX=9606 GN=PSMD2 PE=1 SV=3	0	11.058	5	4	6	4	1	908	100.1	5.2	6.41	4
FALSE	High	Master Protein	Q99496	E3 ubiquitin-protein ligase RING2 OS=Homo sapiens OX=9606 GN=RNF2 PE=1 SV=1	0	11.053	10	3	8	2	1	336	37.6	6.84	11.74	3
FALSE	High	Master Protein	O94906	Pre-mRNA-processing factor 6 OS=Homo sapiens OX=9606 GN=PRPF6 PE=1 SV=1	0	11.044	4	4	6	4	1	941	106.9	8.25	5.72	4
FALSE	High	Master Protein	P13489	Ribonuclease inhibitor OS=Homo sapiens OX=9606 GN=RNH1 PE=1 SV=2	0	11.037	8	3	6	3	1	461	49.9	4.82	8.91	3
FALSE	High	Master Protein	P15927	Replication protein A 32 kDa subunit OS=Homo sapiens OX=9606 GN=RPA2 PE=1 SV=1	0	11.035	13	3	8	3	1	270	29.2	6.15	12.55	3
FALSE	High	Master Protein	Q6PKG0	La-related protein 1 OS=Homo sapiens OX=9606 GN=LARP1 PE=1 SV=2	0	11.035	4	4	8	4	1	1096	123.4	8.82	5.23	4
FALSE	High	Master Protein	Q96B26	Exosome complex component RRP43 OS=Homo sapiens OX=9606 GN=EXOSC8 PE=1 SV=1	0	11.018	15	4	6	4	1	276	30	5.3	6.74	4
FALSE	High	Master Protein	P55060	Exportin-2 OS=Homo sapiens OX=9606 GN=CSE1L PE=1 SV=3	0	11.002	6	5	8	5	1	971	110.3	5.77	7.76	5
FALSE	High	Master Protein	P18206	Vinculin OS=Homo sapiens OX=9606 GN=VCL PE=1 SV=4	0	10.975	4	4	6	4	1	1134	123.7	5.66	7.75	4
FALSE	High	Master Protein	Q14444	Caprin-1 OS=Homo sapiens OX=9606 GN=CAPRIN1 PE=1 SV=2	0	10.9	6	4	5	4	1	709	78.3	5.25	5.65	4
FALSE	High	Master Protein	Q8ND82	Zinc finger protein 280C OS=Homo sapiens OX=9606 GN=ZNF280C PE=1 SV=1	0	10.872	6	4	7	4	1	737	83	9.11	9.85	4
FALSE	High	Master Protein	Q93008	Probable ubiquitin carboxyl-terminal hydrolase FAF-X OS=Homo sapiens OX=9606 GN=USP9X PE=1 SV=3	0	10.847	2	5	6	4	1	2570	292.1	5.8	1.96	5
FALSE	High	Master Protein	Q96P63	Serpin B12 OS=Homo sapiens OX=9606 GN=SERPINB12 PE=1 SV=1	0	10.837	12	4	4	4	1	405	46.2	5.53	4.67	4
FALSE	High	Master Protein	O94776	Metastasis-associated protein MTA2 OS=Homo sapiens OX=9606 GN=MTA2 PE=1 SV=1	0	10.792	9	5	7	5	1	668	75	9.66	8.7	5
FALSE	High	Master Protein	P08195	4F2 cell-surface antigen heavy chain OS=Homo sapiens OX=9606 GN=SLC3A2 PE=1 SV=3	0	10.783	7	4	6	4	1	630	68	5.01	7	4
FALSE	High	Master Protein	P52294	Importin subunit alpha-5 OS=Homo sapiens OX=9606 GN=KPNA1 PE=1 SV=3	0	10.701	7	4	5	4	1	538	60.2	5.01	1.77	4
FALSE	High	Master Protein	P57740	Nuclear pore complex protein Nup107 OS=Homo sapiens OX=9606 GN=NUP107 PE=1 SV=1	0	10.648	4	4	4	4	1	925	106.3	5.43	7.25	4
FALSE	High	Master Protein	Q02241	Kinesin-like protein KIF23 OS=Homo sapiens OX=9606 GN=KIF23 PE=1 SV=3	0	10.637	4	4	8	4	1	960	110	8.51	9.39	4
FALSE	High	Master Protein	Q13561	Dynactin subunit 2 OS=Homo sapiens OX=9606 GN=DCTN2 PE=1 SV=4	0	10.596	15	5	5	5	1	401	44.2	5.21	6.33	5
FALSE	High	Master Protein	Q9P0M6	Core histone macro-H2A.2 OS=Homo sapiens OX=9606 GN=H2AFY2 PE=1 SV=3	0	10.578	12	4	9	3	1	372	40	9.69	18.97	4
FALSE	High	Master Protein	O15355	Protein phosphatase 1G OS=Homo sapiens OX=9606 GN=PPM1G PE=1 SV=1	0	10.486	9	5	6	5	1	546	59.2	4.36	2.74	5
FALSE	High	Master Protein	P53618	Coatomer subunit beta OS=Homo sapiens OX=9606 GN=COPB1 PE=1 SV=3	0	10.343	4	4	7	4	1	953	107.1	6.05	7.45	4
FALSE	High	Master Protein	P00505	Aspartate aminotransferase, mitochondrial OS=Homo sapiens OX=9606 GN=GOT2 PE=1 SV=3	0	10.34	6	3	4	3	1	430	47.5	9.01	11.2	3
FALSE	High	Master Protein	P81605	Dermcidin OS=Homo sapiens OX=9606 GN=DCD PE=1 SV=2	0	10.308	23	2	6	2	1	110	11.3	6.54	14.65	2
FALSE	High	Master Protein	O95801	Tetratricopeptide repeat protein 4 OS=Homo sapiens OX=9606 GN=TTC4 PE=1 SV=3	0	10.282	8	3	4	3	1	387	44.7	5.6	9.13	3
FALSE	High	Master Protein	Q14683	Structural maintenance of chromosomes protein 1A OS=Homo sapiens OX=9606 GN=SMC1A PE=1 SV=2	0	10.253	3	4	6	4	1	1233	143.1	7.64	9.31	4
FALSE	High	Master Protein	Q5BKZ1	DBIRD complex subunit ZNF326 OS=Homo sapiens OX=9606 GN=ZNF326 PE=1 SV=2	0	10.168	9	4	4	4	1	582	65.6	5.15	4.56	4
FALSE	High	Master Protein	Q9HC52	Chromobox protein homolog 8 OS=Homo sapiens OX=9606 GN=CBX8 PE=1 SV=3	0	10.157	10	4	4	4	1	389	43.4	9.91	4.44	4
FALSE	High	Master Protein	Q00341	Vigilin OS=Homo sapiens OX=9606 GN=HDLBP PE=1 SV=2	0	10.14	3	4	5	4	1	1268	141.4	6.87	6.16	4
FALSE	High	Master Protein	Q92616	eIF-2-alpha kinase activator GCN1 OS=Homo sapiens OX=9606 GN=GCN1 PE=1 SV=6	0	10.09	2	4	5	4	1	2671	292.6	7.47	3.91	4
FALSE	High	Master Protein	Q12789	General transcription factor 3C polypeptide 1 OS=Homo sapiens OX=9606 GN=GTF3C1 PE=1 SV=4	0	10.053	2	5	7	5	1	2109	238.7	7.3	3.26	5
FALSE	High	Master Protein	P25789	Proteasome subunit alpha type-4 OS=Homo sapiens OX=9606 GN=PSMA4 PE=1 SV=1	0	10.012	15	4	5	4	1	261	29.5	7.72	6.17	4
FALSE	High	Master Protein	Q14527	Helicase-like transcription factor OS=Homo sapiens OX=9606 GN=HLTF PE=1 SV=2	0	10.001	3	3	3	3	1	1009	113.9	8.6	6.82	3
FALSE	High	Master Protein	P35998	26S proteasome regulatory subunit 7 OS=Homo sapiens OX=9606 GN=PSMC2 PE=1 SV=3	0	9.996	10	4	5	4	1	433	48.6	5.95	5.21	4
FALSE	High	Master Protein	Q8WWM7	Ataxin-2-like protein OS=Homo sapiens OX=9606 GN=ATXN2L PE=1 SV=2	0	9.948	3	3	5	3	1	1075	113.3	8.59	7.91	3
FALSE	High	Master Protein	Q9BYB4	Guanine nucleotide-binding protein subunit beta-like protein 1 OS=Homo sapiens OX=9606 GN=GNB1L PE=1 SV=2	0	9.924	14	5	6	5	1	327	35.6	7.97	3.9	5
FALSE	High	Master Protein	P62753	40S ribosomal protein S6 OS=Homo sapiens OX=9606 GN=RPS6 PE=1 SV=1	0	9.894	13	3	7	3	1	249	28.7	10.84	15.33	3
FALSE	High	Master Protein	Q8IXK0	Polyhomeotic-like protein 2 OS=Homo sapiens OX=9606 GN=PHC2 PE=1 SV=1	0	9.851	4	4	5	4	1	858	90.7	8.69	3.88	4
FALSE	High	Master Protein	P43686	26S proteasome regulatory subunit 6B OS=Homo sapiens OX=9606 GN=PSMC4 PE=1 SV=2	0	9.842	11	5	8	5	1	418	47.3	5.21	3.59	5
FALSE	High	Master Protein	P22234	Multifunctional protein ADE2 OS=Homo sapiens OX=9606 GN=PAICS PE=1 SV=3	0	9.837	9	4	6	4	1	425	47	7.23	10.93	4
FALSE	High	Master Protein	O00303	Eukaryotic translation initiation factor 3 subunit F OS=Homo sapiens OX=9606 GN=EIF3F PE=1 SV=1	0	9.812	14	4	4	4	1	357	37.5	5.45	3.61	4
FALSE	High	Master Protein	Q02790	Peptidyl-prolyl cis-trans isomerase FKBP4 OS=Homo sapiens OX=9606 GN=FKBP4 PE=1 SV=3	0	9.769	8	4	4	4	1	459	51.8	5.43	3.64	4
FALSE	High	Master Protein	P20042	Eukaryotic translation initiation factor 2 subunit 2 OS=Homo sapiens OX=9606 GN=EIF2S2 PE=1 SV=2	0	9.761	9	3	4	3	1	333	38.4	5.8	7.96	3
FALSE	High	Master Protein	Q53H12	Acylglycerol kinase, mitochondrial OS=Homo sapiens OX=9606 GN=AGK PE=1 SV=2	0	9.726	10	4	5	4	1	422	47.1	8.09	6	4
FALSE	High	Master Protein	O14818	Proteasome subunit alpha type-7 OS=Homo sapiens OX=9606 GN=PSMA7 PE=1 SV=1	0	9.68	14	3	4	3	1	248	27.9	8.46	6.31	3
FALSE	High	Master Protein	Q9BPX3	Condensin complex subunit 3 OS=Homo sapiens OX=9606 GN=NCAPG PE=1 SV=1	0	9.671	4	4	6	4	1	1015	114.3	5.59	8.42	4
FALSE	High	Master Protein	Q86U86	Protein polybromo-1 OS=Homo sapiens OX=9606 GN=PBRM1 PE=1 SV=1	0	9.664	2	4	4	4	1	1689	192.8	6.89	1.75	4
FALSE	High	Master Protein	P33993	DNA replication licensing factor MCM7 OS=Homo sapiens OX=9606 GN=MCM7 PE=1 SV=4	0	9.638	5	4	6	4	1	719	81.3	6.46	8.43	4
FALSE	High	Master Protein	Q09161	Nuclear cap-binding protein subunit 1 OS=Homo sapiens OX=9606 GN=NCBP1 PE=1 SV=1	0	9.611	5	4	4	4	1	790	91.8	6.43	3.47	4
FALSE	High	Master Protein	P62277	40S ribosomal protein S13 OS=Homo sapiens OX=9606 GN=RPS13 PE=1 SV=2	0	9.594	24	4	7	4	1	151	17.2	10.54	9.89	4
FALSE	High	Master Protein	P08758	Annexin A5 OS=Homo sapiens OX=9606 GN=ANXA5 PE=1 SV=2	0	9.545	6	3	6	3	1	320	35.9	5.05	8.12	3
FALSE	High	Master Protein	O75330	Hyaluronan mediated motility receptor OS=Homo sapiens OX=9606 GN=HMMR PE=1 SV=2	0	9.524	6	5	6	5	1	724	84	5.83	5.2	5
FALSE	High	Master Protein	P43246	DNA mismatch repair protein Msh2 OS=Homo sapiens OX=9606 GN=MSH2 PE=1 SV=1	0	9.516	3	3	5	3	1	934	104.7	5.77	6.61	3
FALSE	High	Master Protein	O43290	U4/U6.U5 tri-snRNP-associated protein 1 OS=Homo sapiens OX=9606 GN=SART1 PE=1 SV=1	0	9.489	4	3	7	3	1	800	90.2	6.13	8.29	3
FALSE	High	Master Protein	Q9NQS7	Inner centromere protein OS=Homo sapiens OX=9606 GN=INCENP PE=1 SV=3	0	9.481	4	3	6	3	1	918	105.4	9.44	3.75	3
FALSE	High	Master Protein	P10515	Dihydrolipoyllysine-residue acetyltransferase component of pyruvate dehydrogenase complex, mitochondrial OS=Homo sapiens OX=9606 GN=DLAT PE=1 SV=3	0	9.477	5	5	9	5	1	647	69	7.84	9.28	5
FALSE	High	Master Protein	P31483	Nucleolysin TIA-1 isoform p40 OS=Homo sapiens OX=9606 GN=TIA1 PE=1 SV=3	0	9.469	10	4	6	2	1	386	42.9	7.74	5.11	4
FALSE	High	Master Protein	Q9NW13	RNA-binding protein 28 OS=Homo sapiens OX=9606 GN=RBM28 PE=1 SV=3	0	9.454	6	4	4	4	1	759	85.7	9.22	1.85	4
FALSE	High	Master Protein	P11387	DNA topoisomerase 1 OS=Homo sapiens OX=9606 GN=TOP1 PE=1 SV=2	0	9.432	6	4	5	4	1	765	90.7	9.31	5.53	4
FALSE	High	Master Protein	P41250	Glycine--tRNA ligase OS=Homo sapiens OX=9606 GN=GARS PE=1 SV=3	0	9.414	5	4	6	4	1	739	83.1	7.03	6.8	4
FALSE	High	Master Protein	Q13247	Serine/arginine-rich splicing factor 6 OS=Homo sapiens OX=9606 GN=SRSF6 PE=1 SV=2	0	9.407	9	4	9	4	1	344	39.6	11.43	10.16	4
FALSE	High	Master Protein	Q96GQ7	Probable ATP-dependent RNA helicase DDX27 OS=Homo sapiens OX=9606 GN=DDX27 PE=1 SV=2	0	9.387	4	3	5	3	1	796	89.8	9.28	6.56	3
FALSE	High	Master Protein	P39656	Dolichyl-diphosphooligosaccharide--protein glycosyltransferase 48 kDa subunit OS=Homo sapiens OX=9606 GN=DDOST PE=1 SV=4	0	9.37	8	4	5	4	1	456	50.8	6.55	9.24	4
FALSE	High	Master Protein	Q06265	Exosome complex component RRP45 OS=Homo sapiens OX=9606 GN=EXOSC9 PE=1 SV=3	0	9.319	8	3	7	3	1	439	48.9	5.29	10.19	3
FALSE	High	Master Protein	P62826	GTP-binding nuclear protein Ran OS=Homo sapiens OX=9606 GN=RAN PE=1 SV=3	0	9.285	18	3	6	3	1	216	24.4	7.49	9.9	3
FALSE	High	Master Protein	P50402	Emerin OS=Homo sapiens OX=9606 GN=EMD PE=1 SV=1	0	9.256	17	4	8	4	1	254	29	5.5	3.92	4
FALSE	High	Master Protein	Q9Y2S7	Polymerase delta-interacting protein 2 OS=Homo sapiens OX=9606 GN=POLDIP2 PE=1 SV=1	0	9.25	9	3	5	3	1	368	42	8.63	8.17	3
FALSE	High	Master Protein	Q9UHX1	Poly(U)-binding-splicing factor PUF60 OS=Homo sapiens OX=9606 GN=PUF60 PE=1 SV=1	0	9.205	8	4	4	4	1	559	59.8	5.29	2.02	4
FALSE	High	Master Protein	P82650	28S ribosomal protein S22, mitochondrial OS=Homo sapiens OX=9606 GN=MRPS22 PE=1 SV=1	0	9.188	7	2	3	2	1	360	41.3	7.9	8.1	2
FALSE	High	Master Protein	Q99623	Prohibitin-2 OS=Homo sapiens OX=9606 GN=PHB2 PE=1 SV=2	0	9.179	11	3	6	3	1	299	33.3	9.83	10.98	3
FALSE	High	Master Protein	Q14566	DNA replication licensing factor MCM6 OS=Homo sapiens OX=9606 GN=MCM6 PE=1 SV=1	0	9.135	5	4	6	4	1	821	92.8	5.41	0	4
FALSE	High	Master Protein	O75821	Eukaryotic translation initiation factor 3 subunit G OS=Homo sapiens OX=9606 GN=EIF3G PE=1 SV=2	0	9.123	11	3	6	3	1	320	35.6	6.13	5.7	3
FALSE	High	Master Protein	Q96QK1	Vacuolar protein sorting-associated protein 35 OS=Homo sapiens OX=9606 GN=VPS35 PE=1 SV=2	0	9.121	4	3	5	3	1	796	91.6	5.49	3.85	3
FALSE	High	Master Protein	P55010	Eukaryotic translation initiation factor 5 OS=Homo sapiens OX=9606 GN=EIF5 PE=1 SV=2	0	9.058	7	3	4	3	1	431	49.2	5.58	7.94	3
FALSE	High	Master Protein	Q86V81	THO complex subunit 4 OS=Homo sapiens OX=9606 GN=ALYREF PE=1 SV=3	0	9.051	11	2	5	2	1	257	26.9	11.15	11.43	2
FALSE	High	Master Protein	Q16629	Serine/arginine-rich splicing factor 7 OS=Homo sapiens OX=9606 GN=SRSF7 PE=1 SV=1	0	9.043	7	2	4	2	1	238	27.4	11.82	8.29	2
FALSE	High	Master Protein	P68400	Casein kinase II subunit alpha OS=Homo sapiens OX=9606 GN=CSNK2A1 PE=1 SV=1	0	9.015	8	2	3	2	1	391	45.1	7.74	8.82	2
FALSE	High	Master Protein	Q9BV38	WD repeat-containing protein 18 OS=Homo sapiens OX=9606 GN=WDR18 PE=1 SV=2	0	9.009	6	3	4	3	1	432	47.4	6.7	3.81	3
FALSE	High	Master Protein	Q9Y617	Phosphoserine aminotransferase OS=Homo sapiens OX=9606 GN=PSAT1 PE=1 SV=2	0	8.973	8	3	4	3	1	370	40.4	7.66	6.3	3
FALSE	High	Master Protein	P18669	Phosphoglycerate mutase 1 OS=Homo sapiens OX=9606 GN=PGAM1 PE=1 SV=2	0	8.964	8	2	4	2	1	254	28.8	7.18	7.94	2
FALSE	High	Master Protein	P05387	60S acidic ribosomal protein P2 OS=Homo sapiens OX=9606 GN=RPLP2 PE=1 SV=1	0	8.951	56	3	4	3	1	115	11.7	4.54	7.36	3
FALSE	High	Master Protein	Q14204	Cytoplasmic dynein 1 heavy chain 1 OS=Homo sapiens OX=9606 GN=DYNC1H1 PE=1 SV=5	0	8.939	1	5	6	5	1	4646	532.1	6.4	1.6	5
FALSE	High	Master Protein	P47914	60S ribosomal protein L29 OS=Homo sapiens OX=9606 GN=RPL29 PE=1 SV=2	0	8.914	14	2	10	2	1	159	17.7	11.66	16.66	2
FALSE	High	Master Protein	Q9ULX6	A-kinase anchor protein 8-like OS=Homo sapiens OX=9606 GN=AKAP8L PE=1 SV=3	0	8.912	5	3	5	3	1	646	71.6	5.07	8.14	3
FALSE	High	Master Protein	Q9UNY4	Transcription termination factor 2 OS=Homo sapiens OX=9606 GN=TTF2 PE=1 SV=2	0	8.898	4	4	5	4	1	1162	129.5	8.37	1.92	4
FALSE	High	Master Protein	Q92621	Nuclear pore complex protein Nup205 OS=Homo sapiens OX=9606 GN=NUP205 PE=1 SV=3	0	8.896	2	4	7	4	1	2012	227.8	6.19	2.01	4
FALSE	High	Master Protein	P29401	Transketolase OS=Homo sapiens OX=9606 GN=TKT PE=1 SV=3	0	8.891	6	3	7	3	1	623	67.8	7.66	8.23	3
FALSE	High	Master Protein	P54819	Adenylate kinase 2, mitochondrial OS=Homo sapiens OX=9606 GN=AK2 PE=1 SV=2	0	8.865	14	3	4	3	1	239	26.5	7.81	8.75	3
FALSE	High	Master Protein	Q9C0C9	(E3-independent) E2 ubiquitin-conjugating enzyme OS=Homo sapiens OX=9606 GN=UBE2O PE=1 SV=3	0	8.847	3	4	9	4	1	1292	141.2	5.12	7.21	4
FALSE	High	Master Protein	O43615	Mitochondrial import inner membrane translocase subunit TIM44 OS=Homo sapiens OX=9606 GN=TIMM44 PE=1 SV=2	0	8.796	8	3	4	3	1	452	51.3	8.32	4.26	3
FALSE	High	Master Protein	Q6P2Q9	Pre-mRNA-processing-splicing factor 8 OS=Homo sapiens OX=9606 GN=PRPF8 PE=1 SV=2	0	8.787	1	3	4	3	1	2335	273.4	8.84	1.61	3
FALSE	High	Master Protein	Q13868	Exosome complex component RRP4 OS=Homo sapiens OX=9606 GN=EXOSC2 PE=1 SV=2	0	8.772	11	3	5	3	1	293	32.8	7.5	10.18	3
FALSE	High	Master Protein	Q9Y3B9	RRP15-like protein OS=Homo sapiens OX=9606 GN=RRP15 PE=1 SV=2	0	8.77	10	3	5	3	1	282	31.5	5.52	7.6	3
FALSE	High	Master Protein	P09543	2',3'-cyclic-nucleotide 3'-phosphodiesterase OS=Homo sapiens OX=9606 GN=CNP PE=1 SV=2	0	8.763	7	3	4	3	1	421	47.5	9.07	7.76	3
FALSE	High	Master Protein	Q9BXP5	Serrate RNA effector molecule homolog OS=Homo sapiens OX=9606 GN=SRRT PE=1 SV=1	0	8.725	4	4	5	4	1	876	100.6	5.96	5.69	4
FALSE	High	Master Protein	Q9NQX3	Gephyrin OS=Homo sapiens OX=9606 GN=GPHN PE=1 SV=1	0	8.695	4	3	5	3	1	736	79.7	5.43	5.91	3
FALSE	High	Master Protein	Q9BQ39	ATP-dependent RNA helicase DDX50 OS=Homo sapiens OX=9606 GN=DDX50 PE=1 SV=1	0	8.686	5	3	4	1	1	737	82.5	9.17	8.16	3
FALSE	High	Master Protein	P54886	Delta-1-pyrroline-5-carboxylate synthase OS=Homo sapiens OX=9606 GN=ALDH18A1 PE=1 SV=2	0	8.651	4	3	3	3	1	795	87.2	7.12	6.01	3
FALSE	High	Master Protein	P25786	Proteasome subunit alpha type-1 OS=Homo sapiens OX=9606 GN=PSMA1 PE=1 SV=1	0	8.611	14	4	5	4	1	263	29.5	6.61	5.81	4
FALSE	High	Master Protein	Q8NE71	ATP-binding cassette sub-family F member 1 OS=Homo sapiens OX=9606 GN=ABCF1 PE=1 SV=2	0	8.589	4	3	5	3	1	845	95.9	6.8	6.35	3
FALSE	High	Master Protein	Q9BXJ9	N-alpha-acetyltransferase 15, NatA auxiliary subunit OS=Homo sapiens OX=9606 GN=NAA15 PE=1 SV=1	0	8.582	3	3	4	3	1	866	101.2	7.42	6.19	3
FALSE	High	Master Protein	P11216	Glycogen phosphorylase, brain form OS=Homo sapiens OX=9606 GN=PYGB PE=1 SV=5	0	8.57	4	3	3	1	1	843	96.6	6.86	3.62	3
FALSE	High	Master Protein	Q8NCA5	Protein FAM98A OS=Homo sapiens OX=9606 GN=FAM98A PE=1 SV=1	0	8.555	8	3	4	3	1	519	55.4	9.03	7.45	3
FALSE	High	Master Protein	Q9NYF8	Bcl-2-associated transcription factor 1 OS=Homo sapiens OX=9606 GN=BCLAF1 PE=1 SV=2	0	8.554	2	3	5	3	1	920	106.1	9.98	6.94	3
FALSE	High	Master Protein	Q14157	Ubiquitin-associated protein 2-like OS=Homo sapiens OX=9606 GN=UBAP2L PE=1 SV=2	0	8.527	3	3	4	3	1	1087	114.5	7.11	4.26	3
FALSE	High	Master Protein	Q9Y5M8	Signal recognition particle receptor subunit beta OS=Homo sapiens OX=9606 GN=SRPRB PE=1 SV=3	0	8.524	15	4	4	4	1	271	29.7	9.04	1.68	4
FALSE	High	Master Protein	Q07666	KH domain-containing, RNA-binding, signal transduction-associated protein 1 OS=Homo sapiens OX=9606 GN=KHDRBS1 PE=1 SV=1	0	8.521	9	4	7	4	1	443	48.2	8.66	3.92	4
FALSE	High	Master Protein	P11413	Glucose-6-phosphate 1-dehydrogenase OS=Homo sapiens OX=9606 GN=G6PD PE=1 SV=4	0	8.517	6	3	5	3	1	515	59.2	6.84	5.42	3
FALSE	High	Master Protein	Q01831	DNA repair protein complementing XP-C cells OS=Homo sapiens OX=9606 GN=XPC PE=1 SV=4	0	8.494	4	4	8	4	1	940	105.9	8.9	13.89	4
FALSE	High	Master Protein	Q8IY81	pre-rRNA processing protein FTSJ3 OS=Homo sapiens OX=9606 GN=FTSJ3 PE=1 SV=2	0	8.486	3	3	4	3	1	847	96.5	8.4	8.51	3
FALSE	High	Master Protein	P00390	Glutathione reductase, mitochondrial OS=Homo sapiens OX=9606 GN=GSR PE=1 SV=2	0	8.453	6	3	5	3	1	522	56.2	8.5	8.63	3
FALSE	High	Master Protein	Q9Y5Q9	General transcription factor 3C polypeptide 3 OS=Homo sapiens OX=9606 GN=GTF3C3 PE=1 SV=1	0	8.42	4	3	5	3	1	886	101.2	5.07	10.62	3
FALSE	High	Master Protein	P20073	Annexin A7 OS=Homo sapiens OX=9606 GN=ANXA7 PE=1 SV=3	0	8.392	5	3	6	3	1	488	52.7	5.68	7.44	3
FALSE	High	Master Protein	Q9NR50	Translation initiation factor eIF-2B subunit gamma OS=Homo sapiens OX=9606 GN=EIF2B3 PE=1 SV=1	0	8.39	11	3	4	3	1	452	50.2	6.47	4.01	3
FALSE	High	Master Protein	P49736	DNA replication licensing factor MCM2 OS=Homo sapiens OX=9606 GN=MCM2 PE=1 SV=4	0	8.374	4	3	4	3	1	904	101.8	5.52	4.74	3
FALSE	High	Master Protein	O14776	Transcription elongation regulator 1 OS=Homo sapiens OX=9606 GN=TCERG1 PE=1 SV=2	0	8.316	3	3	5	3	1	1098	123.8	8.65	5.63	3
FALSE	High	Master Protein	Q9NZL4	Hsp70-binding protein 1 OS=Homo sapiens OX=9606 GN=HSPBP1 PE=1 SV=1	0	8.305	10	3	3	3	1	362	39.4	5.21	4.43	3
FALSE	High	Master Protein	P49419	Alpha-aminoadipic semialdehyde dehydrogenase OS=Homo sapiens OX=9606 GN=ALDH7A1 PE=1 SV=5	0	8.278	9	3	4	3	1	539	58.5	7.99	4.45	3
FALSE	High	Master Protein	O95336	6-phosphogluconolactonase OS=Homo sapiens OX=9606 GN=PGLS PE=1 SV=2	0	8.273	14	3	3	3	1	258	27.5	6.05	4.63	3
FALSE	High	Master Protein	Q9NTJ3	Structural maintenance of chromosomes protein 4 OS=Homo sapiens OX=9606 GN=SMC4 PE=1 SV=2	0	8.234	2	3	3	3	1	1288	147.1	6.79	3.66	3
FALSE	High	Master Protein	Q9NUW8	Tyrosyl-DNA phosphodiesterase 1 OS=Homo sapiens OX=9606 GN=TDP1 PE=1 SV=2	0	8.231	5	3	7	3	1	608	68.4	7.65	4.15	3
FALSE	High	Master Protein	Q8TDN6	Ribosome biogenesis protein BRX1 homolog OS=Homo sapiens OX=9606 GN=BRIX1 PE=1 SV=2	0	8.205	8	3	6	3	1	353	41.4	9.92	6.33	3
FALSE	High	Master Protein	P60228	Eukaryotic translation initiation factor 3 subunit E OS=Homo sapiens OX=9606 GN=EIF3E PE=1 SV=1	0	8.197	8	4	6	4	1	445	52.2	6.04	9.56	4
FALSE	High	Master Protein	P30040	Endoplasmic reticulum resident protein 29 OS=Homo sapiens OX=9606 GN=ERP29 PE=1 SV=4	0	8.183	12	3	4	3	1	261	29	7.31	5.99	3
FALSE	High	Master Protein	P30566	Adenylosuccinate lyase OS=Homo sapiens OX=9606 GN=ADSL PE=1 SV=2	0	8.164	6	3	5	3	1	484	54.9	7.11	7.79	3
FALSE	High	Master Protein	Q96I24	Far upstream element-binding protein 3 OS=Homo sapiens OX=9606 GN=FUBP3 PE=1 SV=2	0	8.141	7	3	6	3	1	572	61.6	8.38	5.23	3
FALSE	High	Master Protein	O00541	Pescadillo homolog OS=Homo sapiens OX=9606 GN=PES1 PE=1 SV=1	0	8.133	5	3	5	3	1	588	68	7.33	6.08	3
FALSE	High	Master Protein	Q14203	Dynactin subunit 1 OS=Homo sapiens OX=9606 GN=DCTN1 PE=1 SV=3	0	8.089	3	3	4	3	1	1278	141.6	5.81	1.73	3
FALSE	High	Master Protein	Q9ULW3	Activator of basal transcription 1 OS=Homo sapiens OX=9606 GN=ABT1 PE=1 SV=1	0	8.032	10	3	4	3	1	272	31.1	9.88	4.18	3
FALSE	High	Master Protein	Q9NSI2	Protein FAM207A OS=Homo sapiens OX=9606 GN=FAM207A PE=1 SV=2	0	8	10	2	6	2	1	230	25.4	11.08	6.77	2
FALSE	High	Master Protein	A5YKK6	CCR4-NOT transcription complex subunit 1 OS=Homo sapiens OX=9606 GN=CNOT1 PE=1 SV=2	0	7.981	1	3	3	3	1	2376	266.8	7.11	4.58	3
FALSE	High	Master Protein	P05783	Keratin, type I cytoskeletal 18 OS=Homo sapiens OX=9606 GN=KRT18 PE=1 SV=2	0	7.964	7	4	13	3	1	430	48	5.45	19.95	4
FALSE	High	Master Protein	Q93009	Ubiquitin carboxyl-terminal hydrolase 7 OS=Homo sapiens OX=9606 GN=USP7 PE=1 SV=2	0	7.936	2	3	3	3	1	1102	128.2	5.55	4.04	3
FALSE	High	Master Protein	O00203	AP-3 complex subunit beta-1 OS=Homo sapiens OX=9606 GN=AP3B1 PE=1 SV=3	0	7.879	3	3	5	3	1	1094	121.2	6.04	3.66	3
FALSE	High	Master Protein	P62195	26S proteasome regulatory subunit 8 OS=Homo sapiens OX=9606 GN=PSMC5 PE=1 SV=1	0	7.874	9	3	9	2	1	406	45.6	7.55	8.83	3
FALSE	High	Master Protein	P49411	Elongation factor Tu, mitochondrial OS=Homo sapiens OX=9606 GN=TUFM PE=1 SV=2	0	7.869	7	3	4	3	1	452	49.5	7.61	6.31	3
FALSE	High	Master Protein	Q8N684	Cleavage and polyadenylation specificity factor subunit 7 OS=Homo sapiens OX=9606 GN=CPSF7 PE=1 SV=1	0	7.853	7	3	4	3	1	471	52	8	6.04	3
FALSE	High	Master Protein	Q9UK61	Protein TASOR OS=Homo sapiens OX=9606 GN=FAM208A PE=1 SV=3	0	7.835	2	3	6	3	1	1670	188.9	5.8	2.07	3
FALSE	High	Master Protein	Q99733	Nucleosome assembly protein 1-like 4 OS=Homo sapiens OX=9606 GN=NAP1L4 PE=1 SV=1	0	7.813	8	3	4	2	1	375	42.8	4.69	6.28	3
FALSE	High	Master Protein	Q8IZ83	Aldehyde dehydrogenase family 16 member A1 OS=Homo sapiens OX=9606 GN=ALDH16A1 PE=1 SV=2	0	7.808	4	3	3	3	1	802	85.1	6.79	4.19	3
FALSE	High	Master Protein	P08559	Pyruvate dehydrogenase E1 component subunit alpha, somatic form, mitochondrial OS=Homo sapiens OX=9606 GN=PDHA1 PE=1 SV=3	0	7.792	8	3	4	3	1	390	43.3	8.06	2.42	3
FALSE	High	Master Protein	Q9HCJ0	Trinucleotide repeat-containing gene 6C protein OS=Homo sapiens OX=9606 GN=TNRC6C PE=1 SV=3	0	7.789	2	3	5	2	1	1690	175.9	6.96	3.95	3
FALSE	High	Master Protein	A6NDG6	Glycerol-3-phosphate phosphatase OS=Homo sapiens OX=9606 GN=PGP PE=1 SV=1	0	7.782	10	3	5	3	1	321	34	6.14	1.6	3
FALSE	High	Master Protein	Q8WU90	Zinc finger CCCH domain-containing protein 15 OS=Homo sapiens OX=9606 GN=ZC3H15 PE=1 SV=1	0	7.772	8	3	5	3	1	426	48.6	5.31	3.32	3
FALSE	High	Master Protein	Q9NRN7	L-aminoadipate-semialdehyde dehydrogenase-phosphopantetheinyl transferase OS=Homo sapiens OX=9606 GN=AASDHPPT PE=1 SV=2	0	7.766	8	3	5	3	1	309	35.8	6.8	6.1	3
FALSE	High	Master Protein	P11171	Protein 4.1 OS=Homo sapiens OX=9606 GN=EPB41 PE=1 SV=4	0	7.735	3	3	4	2	1	864	97	5.58	3.77	3
FALSE	High	Master Protein	P52209	6-phosphogluconate dehydrogenase, decarboxylating OS=Homo sapiens OX=9606 GN=PGD PE=1 SV=3	0	7.734	6	2	3	2	1	483	53.1	7.23	7.14	2
FALSE	High	Master Protein	Q9UNF1	Melanoma-associated antigen D2 OS=Homo sapiens OX=9606 GN=MAGED2 PE=1 SV=2	0	7.731	6	4	4	4	1	606	64.9	9.32	2.43	4
FALSE	High	Master Protein	O43159	Ribosomal RNA-processing protein 8 OS=Homo sapiens OX=9606 GN=RRP8 PE=1 SV=2	0	7.728	7	3	4	3	1	456	50.7	9.42	5.74	3
FALSE	High	Master Protein	Q06587	E3 ubiquitin-protein ligase RING1 OS=Homo sapiens OX=9606 GN=RING1 PE=1 SV=2	0	7.708	6	2	4	1	1	406	42.4	5.62	4.08	2
FALSE	High	Master Protein	Q9H3G5	Probable serine carboxypeptidase CPVL OS=Homo sapiens OX=9606 GN=CPVL PE=1 SV=2	0	7.696	7	3	5	3	1	476	54.1	5.62	7.63	3
FALSE	High	Master Protein	P32929	Cystathionine gamma-lyase OS=Homo sapiens OX=9606 GN=CTH PE=1 SV=3	0	7.626	9	3	3	3	1	405	44.5	6.7	2.92	3
FALSE	High	Master Protein	Q9Y2L1	Exosome complex exonuclease RRP44 OS=Homo sapiens OX=9606 GN=DIS3 PE=1 SV=2	0	7.624	3	3	4	3	1	958	108.9	7.14	3.78	3
FALSE	High	Master Protein	P35222	Catenin beta-1 OS=Homo sapiens OX=9606 GN=CTNNB1 PE=1 SV=1	0	7.619	3	3	3	1	1	781	85.4	5.86	0	3
FALSE	High	Master Protein	Q9H0A0	RNA cytidine acetyltransferase OS=Homo sapiens OX=9606 GN=NAT10 PE=1 SV=2	0	7.598	3	3	3	3	1	1025	115.7	8.27	2	3
FALSE	High	Master Protein	Q9Y5K5	Ubiquitin carboxyl-terminal hydrolase isozyme L5 OS=Homo sapiens OX=9606 GN=UCHL5 PE=1 SV=3	0	7.577	8	3	4	3	1	329	37.6	5.33	3.75	3
FALSE	High	Master Protein	Q92769	Histone deacetylase 2 OS=Homo sapiens OX=9606 GN=HDAC2 PE=1 SV=2	0	7.566	4	2	4	2	1	488	55.3	5.91	4.98	2
FALSE	High	Master Protein	Q9UJW0	Dynactin subunit 4 OS=Homo sapiens OX=9606 GN=DCTN4 PE=1 SV=1	0	7.56	6	3	6	3	1	460	52.3	7.34	2.12	3
FALSE	High	Master Protein	P28482	Mitogen-activated protein kinase 1 OS=Homo sapiens OX=9606 GN=MAPK1 PE=1 SV=3	0	7.559	8	3	4	2	1	360	41.4	6.98	4.07	3
FALSE	High	Master Protein	Q8TEX9	Importin-4 OS=Homo sapiens OX=9606 GN=IPO4 PE=1 SV=2	0	7.551	3	4	4	4	1	1081	118.6	4.96	5.24	4
FALSE	High	Master Protein	Q13123	Protein Red OS=Homo sapiens OX=9606 GN=IK PE=1 SV=3	0	7.542	4	3	3	3	1	557	65.6	6.64	4.15	3
FALSE	High	Master Protein	P21266	Glutathione S-transferase Mu 3 OS=Homo sapiens OX=9606 GN=GSTM3 PE=1 SV=3	0	7.528	16	3	4	3	1	225	26.5	5.54	1.95	3
FALSE	High	Master Protein	Q9UQE7	Structural maintenance of chromosomes protein 3 OS=Homo sapiens OX=9606 GN=SMC3 PE=1 SV=2	0	7.51	3	4	4	4	1	1217	141.5	7.18	0	4
FALSE	High	Master Protein	P48634	Protein PRRC2A OS=Homo sapiens OX=9606 GN=PRRC2A PE=1 SV=3	0	7.477	2	3	3	3	1	2157	228.7	9.45	3.96	3
FALSE	High	Master Protein	P49589	Cysteine--tRNA ligase, cytoplasmic OS=Homo sapiens OX=9606 GN=CARS PE=1 SV=3	0	7.463	5	3	4	3	1	748	85.4	6.76	3.58	3
FALSE	High	Master Protein	Q1KMD3	Heterogeneous nuclear ribonucleoprotein U-like protein 2 OS=Homo sapiens OX=9606 GN=HNRNPUL2 PE=1 SV=1	0	7.447	5	3	4	3	1	747	85.1	4.91	2.13	3
FALSE	High	Master Protein	O15042	U2 snRNP-associated SURP motif-containing protein OS=Homo sapiens OX=9606 GN=U2SURP PE=1 SV=2	0	7.438	3	3	4	3	1	1029	118.2	8.47	6.21	3
FALSE	High	Master Protein	Q9UKM9	RNA-binding protein Raly OS=Homo sapiens OX=9606 GN=RALY PE=1 SV=1	0	7.425	9	3	4	3	1	306	32.4	9.17	4.57	3
FALSE	High	Master Protein	Q13148	TAR DNA-binding protein 43 OS=Homo sapiens OX=9606 GN=TARDBP PE=1 SV=1	0	7.413	7	2	3	2	1	414	44.7	6.19	7.59	2
FALSE	High	Master Protein	Q9UHB9	Signal recognition particle subunit SRP68 OS=Homo sapiens OX=9606 GN=SRP68 PE=1 SV=2	0	7.401	4	3	3	3	1	627	70.7	8.56	1.98	3
FALSE	High	Master Protein	Q9HA64	Ketosamine-3-kinase OS=Homo sapiens OX=9606 GN=FN3KRP PE=1 SV=2	0	7.386	8	3	3	3	1	309	34.4	7.33	3.55	3
FALSE	High	Master Protein	O75534	Cold shock domain-containing protein E1 OS=Homo sapiens OX=9606 GN=CSDE1 PE=1 SV=2	0	7.385	4	3	3	3	1	798	88.8	6.25	3.84	3
FALSE	High	Master Protein	Q15024	Exosome complex component RRP42 OS=Homo sapiens OX=9606 GN=EXOSC7 PE=1 SV=3	0	7.367	12	3	4	3	1	291	31.8	5.19	4.77	3
FALSE	High	Master Protein	P22102	Trifunctional purine biosynthetic protein adenosine-3 OS=Homo sapiens OX=9606 GN=GART PE=1 SV=1	0	7.351	3	3	4	3	1	1010	107.7	6.7	6.65	3
FALSE	High	Master Protein	Q9Y4W2	Ribosomal biogenesis protein LAS1L OS=Homo sapiens OX=9606 GN=LAS1L PE=1 SV=2	0	7.32	4	3	4	3	1	734	83	4.73	3.67	3
FALSE	High	Master Protein	O75934	Pre-mRNA-splicing factor SPF27 OS=Homo sapiens OX=9606 GN=BCAS2 PE=1 SV=1	0	7.309	16	3	3	3	1	225	26.1	5.66	2.69	3
FALSE	High	Master Protein	P40939	Trifunctional enzyme subunit alpha, mitochondrial OS=Homo sapiens OX=9606 GN=HADHA PE=1 SV=2	0	7.303	4	3	4	3	1	763	82.9	9.04	3.92	3
FALSE	High	Master Protein	Q13601	KRR1 small subunit processome component homolog OS=Homo sapiens OX=9606 GN=KRR1 PE=1 SV=4	0	7.302	6	2	2	2	1	381	43.6	9.77	4.89	2
FALSE	High	Master Protein	Q5QJE6	Deoxynucleotidyltransferase terminal-interacting protein 2 OS=Homo sapiens OX=9606 GN=DNTTIP2 PE=1 SV=2	0	7.238	4	3	4	3	1	756	84.4	6.16	1.73	3
FALSE	High	Master Protein	P36542	ATP synthase subunit gamma, mitochondrial OS=Homo sapiens OX=9606 GN=ATP5F1C PE=1 SV=1	0	7.237	11	3	3	3	1	298	33	9.22	2.17	3
FALSE	High	Master Protein	O60884	DnaJ homolog subfamily A member 2 OS=Homo sapiens OX=9606 GN=DNAJA2 PE=1 SV=1	0	7.226	9	3	7	3	1	412	45.7	6.48	6.42	3
FALSE	High	Master Protein	P20700	Lamin-B1 OS=Homo sapiens OX=9606 GN=LMNB1 PE=1 SV=2	0	7.19	4	3	4	3	1	586	66.4	5.16	2.56	3
FALSE	High	Master Protein	O60841	Eukaryotic translation initiation factor 5B OS=Homo sapiens OX=9606 GN=EIF5B PE=1 SV=4	0	7.18	2	3	6	3	1	1220	138.7	5.49	4	3
FALSE	High	Master Protein	P62333	26S proteasome regulatory subunit 10B OS=Homo sapiens OX=9606 GN=PSMC6 PE=1 SV=1	0	7.173	6	2	3	2	1	389	44.1	7.49	3.89	2
FALSE	High	Master Protein	P82930	28S ribosomal protein S34, mitochondrial OS=Homo sapiens OX=9606 GN=MRPS34 PE=1 SV=2	0	7.15	11	3	7	3	1	218	25.6	9.98	7.82	3
FALSE	High	Master Protein	Q14498	RNA-binding protein 39 OS=Homo sapiens OX=9606 GN=RBM39 PE=1 SV=2	0	7.138	5	2	5	2	1	530	59.3	10.1	5.91	2
FALSE	High	Master Protein	P49321	Nuclear autoantigenic sperm protein OS=Homo sapiens OX=9606 GN=NASP PE=1 SV=2	0	7.114	3	3	5	3	1	788	85.2	4.3	9.17	3
FALSE	High	Master Protein	P62495	Eukaryotic peptide chain release factor subunit 1 OS=Homo sapiens OX=9606 GN=ETF1 PE=1 SV=3	0	7.105	8	3	4	3	1	437	49	5.71	7.16	3
FALSE	High	Master Protein	P49588	Alanine--tRNA ligase, cytoplasmic OS=Homo sapiens OX=9606 GN=AARS PE=1 SV=2	0	7.103	2	2	3	2	1	968	106.7	5.53	4.43	2
FALSE	High	Master Protein	Q02543	60S ribosomal protein L18a OS=Homo sapiens OX=9606 GN=RPL18A PE=1 SV=2	0	7.048	17	3	3	3	1	176	20.7	10.71	2.49	3
FALSE	High	Master Protein	Q13573	SNW domain-containing protein 1 OS=Homo sapiens OX=9606 GN=SNW1 PE=1 SV=1	0	7.035	6	3	4	3	1	536	61.5	9.52	5.64	3
FALSE	High	Master Protein	Q16763	Ubiquitin-conjugating enzyme E2 S OS=Homo sapiens OX=9606 GN=UBE2S PE=1 SV=2	0	7.022	9	2	4	2	1	222	23.8	8.38	4.29	2
FALSE	High	Master Protein	Q9Y3T9	Nucleolar complex protein 2 homolog OS=Homo sapiens OX=9606 GN=NOC2L PE=1 SV=4	0	7.008	4	3	4	3	1	749	84.9	5.62	4.56	3
FALSE	High	Master Protein	P46459	Vesicle-fusing ATPase OS=Homo sapiens OX=9606 GN=NSF PE=1 SV=3	0	6.991	4	3	3	3	1	744	82.5	6.95	2.1	3
FALSE	High	Master Protein	Q96SB4	SRSF protein kinase 1 OS=Homo sapiens OX=9606 GN=SRPK1 PE=1 SV=2	0	6.983	5	3	7	2	1	655	74.3	6.16	8.07	3
FALSE	High	Master Protein	P33991	DNA replication licensing factor MCM4 OS=Homo sapiens OX=9606 GN=MCM4 PE=1 SV=5	0	6.958	3	3	4	3	1	863	96.5	6.74	4.2	3
FALSE	High	Master Protein	P25685	DnaJ homolog subfamily B member 1 OS=Homo sapiens OX=9606 GN=DNAJB1 PE=1 SV=4	0	6.946	9	3	3	3	1	340	38	8.63	2.14	3
FALSE	High	Master Protein	P46379	Large proline-rich protein BAG6 OS=Homo sapiens OX=9606 GN=BAG6 PE=1 SV=2	0	6.943	3	3	3	3	1	1132	119.3	5.6	2.12	3
FALSE	High	Master Protein	Q96I25	Splicing factor 45 OS=Homo sapiens OX=9606 GN=RBM17 PE=1 SV=1	0	6.934	7	3	7	2	1	401	44.9	5.97	5.09	3
FALSE	High	Master Protein	O15446	DNA-directed RNA polymerase I subunit RPA34 OS=Homo sapiens OX=9606 GN=CD3EAP PE=1 SV=1	0	6.913	5	2	3	2	1	510	55	8.51	6.47	2
FALSE	High	Master Protein	P62191	26S proteasome regulatory subunit 4 OS=Homo sapiens OX=9606 GN=PSMC1 PE=1 SV=1	0	6.868	8	3	8	2	1	440	49.2	6.21	8.4	3
FALSE	High	Master Protein	Q9H7E9	UPF0488 protein C8orf33 OS=Homo sapiens OX=9606 GN=C8orf33 PE=1 SV=1	0	6.863	16	3	4	3	1	229	25	9.95	3.8	3
FALSE	High	Master Protein	Q9UBC2	Epidermal growth factor receptor substrate 15-like 1 OS=Homo sapiens OX=9606 GN=EPS15L1 PE=1 SV=1	0	6.862	3	3	3	3	1	864	94.2	5.11	0	3
FALSE	High	Master Protein	Q8WVM0	Dimethyladenosine transferase 1, mitochondrial OS=Homo sapiens OX=9606 GN=TFB1M PE=1 SV=1	0	6.854	7	2	3	2	1	346	39.5	9.26	4.72	2
FALSE	High	Master Protein	O15294	UDP-N-acetylglucosamine--peptide N-acetylglucosaminyltransferase 110 kDa subunit OS=Homo sapiens OX=9606 GN=OGT PE=1 SV=3	0	6.841	3	3	3	3	1	1046	116.9	6.7	0	3
FALSE	High	Master Protein	P54578	Ubiquitin carboxyl-terminal hydrolase 14 OS=Homo sapiens OX=9606 GN=USP14 PE=1 SV=3	0	6.811	5	2	3	2	1	494	56	5.3	3.71	2
FALSE	High	Master Protein	O15160	DNA-directed RNA polymerases I and III subunit RPAC1 OS=Homo sapiens OX=9606 GN=POLR1C PE=1 SV=1	0	6.761	9	3	4	3	1	346	39.2	5.5	3.69	3
FALSE	High	Master Protein	P04181	Ornithine aminotransferase, mitochondrial OS=Homo sapiens OX=9606 GN=OAT PE=1 SV=1	0	6.748	7	3	3	3	1	439	48.5	7.03	3.83	3
FALSE	High	Master Protein	P30837	Aldehyde dehydrogenase X, mitochondrial OS=Homo sapiens OX=9606 GN=ALDH1B1 PE=1 SV=3	0	6.746	6	3	3	2	1	517	57.2	6.8	3.85	3
FALSE	High	Master Protein	P50454	Serpin H1 OS=Homo sapiens OX=9606 GN=SERPINH1 PE=1 SV=2	0	6.742	6	2	2	2	1	418	46.4	8.69	2.37	2
FALSE	High	Master Protein	Q99798	Aconitate hydratase, mitochondrial OS=Homo sapiens OX=9606 GN=ACO2 PE=1 SV=2	0	6.7	4	2	3	2	1	780	85.4	7.61	4.51	2
FALSE	High	Master Protein	P31948	Stress-induced-phosphoprotein 1 OS=Homo sapiens OX=9606 GN=STIP1 PE=1 SV=1	0	6.695	4	2	4	2	1	543	62.6	6.8	6.39	2
FALSE	High	Master Protein	Q9Y2R9	28S ribosomal protein S7, mitochondrial OS=Homo sapiens OX=9606 GN=MRPS7 PE=1 SV=2	0	6.66	10	2	2	2	1	242	28.1	9.99	2.94	2
FALSE	High	Master Protein	P55735	Protein SEC13 homolog OS=Homo sapiens OX=9606 GN=SEC13 PE=1 SV=3	0	6.59	7	2	2	2	1	322	35.5	5.48	4.78	2
FALSE	High	Master Protein	Q9NY93	Probable ATP-dependent RNA helicase DDX56 OS=Homo sapiens OX=9606 GN=DDX56 PE=1 SV=1	0	6.571	6	3	3	3	1	547	61.6	9.26	4.17	3
FALSE	High	Master Protein	Q4G0J3	La-related protein 7 OS=Homo sapiens OX=9606 GN=LARP7 PE=1 SV=1	0	6.561	5	2	2	2	1	582	66.9	9.55	3.69	2
FALSE	High	Master Protein	O94905	Erlin-2 OS=Homo sapiens OX=9606 GN=ERLIN2 PE=1 SV=1	0	6.533	10	3	3	3	1	339	37.8	5.62	1.84	3
FALSE	High	Master Protein	P67809	Nuclease-sensitive element-binding protein 1 OS=Homo sapiens OX=9606 GN=YBX1 PE=1 SV=3	0	6.515	8	2	4	1	1	324	35.9	9.88	10.31	2
FALSE	High	Master Protein	Q15014	Mortality factor 4-like protein 2 OS=Homo sapiens OX=9606 GN=MORF4L2 PE=1 SV=1	0	6.51	7	2	5	2	1	288	32.3	9.72	9.12	2
FALSE	High	Master Protein	Q13426	DNA repair protein XRCC4 OS=Homo sapiens OX=9606 GN=XRCC4 PE=1 SV=2	0	6.495	8	3	3	3	1	336	38.3	4.98	2.2	3
FALSE	High	Master Protein	P46778	60S ribosomal protein L21 OS=Homo sapiens OX=9606 GN=RPL21 PE=1 SV=2	0	6.491	16	2	4	2	1	160	18.6	10.49	7.16	2
FALSE	High	Master Protein	Q96EY7	Pentatricopeptide repeat domain-containing protein 3, mitochondrial OS=Homo sapiens OX=9606 GN=PTCD3 PE=1 SV=3	0	6.478	4	3	3	2	1	689	78.5	6.42	2.61	3
FALSE	High	Master Protein	Q13151	Heterogeneous nuclear ribonucleoprotein A0 OS=Homo sapiens OX=9606 GN=HNRNPA0 PE=1 SV=1	0	6.459	8	3	11	1	1	305	30.8	9.29	18.71	3
FALSE	High	Master Protein	Q02224	Centromere-associated protein E OS=Homo sapiens OX=9606 GN=CENPE PE=1 SV=2	0	6.448	1	3	3	3	1	2701	316.2	5.64	1.73	3
FALSE	High	Master Protein	Q9NVN8	Guanine nucleotide-binding protein-like 3-like protein OS=Homo sapiens OX=9606 GN=GNL3L PE=1 SV=1	0	6.446	4	2	3	2	1	582	65.5	8.44	5.59	2
FALSE	High	Master Protein	Q96T37	Putative RNA-binding protein 15 OS=Homo sapiens OX=9606 GN=RBM15 PE=1 SV=2	0	6.445	3	3	3	3	1	977	107.1	10.08	6.73	3
FALSE	High	Master Protein	P49750	YLP motif-containing protein 1 OS=Homo sapiens OX=9606 GN=YLPM1 PE=1 SV=4	0	6.442	2	3	3	3	1	2146	241.5	6.55	1.95	3
FALSE	High	Master Protein	Q13724	Mannosyl-oligosaccharide glucosidase OS=Homo sapiens OX=9606 GN=MOGS PE=1 SV=5	0	6.426	3	2	2	2	1	837	91.9	8.9	2.45	2
FALSE	High	Master Protein	Q8N1G4	Leucine-rich repeat-containing protein 47 OS=Homo sapiens OX=9606 GN=LRRC47 PE=1 SV=1	0	6.419	8	3	5	3	1	583	63.4	8.28	7.31	3
FALSE	High	Master Protein	P62913	60S ribosomal protein L11 OS=Homo sapiens OX=9606 GN=RPL11 PE=1 SV=2	0	6.415	13	2	5	2	1	178	20.2	9.6	6.26	2
FALSE	High	Master Protein	P11802	Cyclin-dependent kinase 4 OS=Homo sapiens OX=9606 GN=CDK4 PE=1 SV=2	0	6.415	12	3	5	2	1	303	33.7	7.01	6.62	3
FALSE	High	Master Protein	P33992	DNA replication licensing factor MCM5 OS=Homo sapiens OX=9606 GN=MCM5 PE=1 SV=5	0	6.412	5	3	3	3	1	734	82.2	8.37	2.21	3
FALSE	High	Master Protein	P67870	Casein kinase II subunit beta OS=Homo sapiens OX=9606 GN=CSNK2B PE=1 SV=1	0	6.359	16	3	4	3	1	215	24.9	5.55	2.21	3
FALSE	High	Master Protein	Q8IYS1	Peptidase M20 domain-containing protein 2 OS=Homo sapiens OX=9606 GN=PM20D2 PE=1 SV=2	0	6.337	8	3	3	3	1	436	47.7	5.85	2.19	3
FALSE	High	Master Protein	P25311	Zinc-alpha-2-glycoprotein OS=Homo sapiens OX=9606 GN=AZGP1 PE=1 SV=2	0	6.335	11	3	3	3	1	298	34.2	6.05	1.73	3
FALSE	High	Master Protein	P30084	Enoyl-CoA hydratase, mitochondrial OS=Homo sapiens OX=9606 GN=ECHS1 PE=1 SV=4	0	6.333	15	3	3	3	1	290	31.4	8.07	1.7	3
FALSE	High	Master Protein	O94979	Protein transport protein Sec31A OS=Homo sapiens OX=9606 GN=SEC31A PE=1 SV=3	0	6.318	2	2	4	2	1	1220	132.9	6.89	3.99	2
FALSE	High	Master Protein	O75643	U5 small nuclear ribonucleoprotein 200 kDa helicase OS=Homo sapiens OX=9606 GN=SNRNP200 PE=1 SV=2	0	6.274	1	3	3	3	1	2136	244.4	6.06	0	3
FALSE	High	Master Protein	Q5T749	Keratinocyte proline-rich protein OS=Homo sapiens OX=9606 GN=KPRP PE=1 SV=1	0	6.244	4	3	4	3	1	579	64.1	8.27	2.34	3
FALSE	High	Master Protein	P26368	Splicing factor U2AF 65 kDa subunit OS=Homo sapiens OX=9606 GN=U2AF2 PE=1 SV=4	0	6.243	6	2	4	2	1	475	53.5	9.09	6.68	2
FALSE	High	Master Protein	Q9BXW7	Haloacid dehalogenase-like hydrolase domain-containing 5 OS=Homo sapiens OX=9606 GN=HDHD5 PE=1 SV=1	0	6.235	5	2	3	2	1	423	46.3	8.13	4.11	2
FALSE	High	Master Protein	Q14839	Chromodomain-helicase-DNA-binding protein 4 OS=Homo sapiens OX=9606 GN=CHD4 PE=1 SV=2	0	6.223	2	3	3	3	1	1912	217.9	5.86	5.38	3
FALSE	High	Master Protein	Q8N0V3	Putative ribosome-binding factor A, mitochondrial OS=Homo sapiens OX=9606 GN=RBFA PE=1 SV=3	0	6.177	9	3	3	3	1	343	38.3	7.85	1.99	3
FALSE	High	Master Protein	Q99460	26S proteasome non-ATPase regulatory subunit 1 OS=Homo sapiens OX=9606 GN=PSMD1 PE=1 SV=2	0	6.174	2	2	3	2	1	953	105.8	5.39	6.55	2
FALSE	High	Master Protein	Q13595	Transformer-2 protein homolog alpha OS=Homo sapiens OX=9606 GN=TRA2A PE=1 SV=1	0	6.144	8	2	3	2	1	282	32.7	11.27	3.97	2
FALSE	High	Master Protein	P48507	Glutamate--cysteine ligase regulatory subunit OS=Homo sapiens OX=9606 GN=GCLM PE=1 SV=1	0	6.138	10	2	3	2	1	274	30.7	6.02	2.09	2
FALSE	High	Master Protein	Q9UN37	Vacuolar protein sorting-associated protein 4A OS=Homo sapiens OX=9606 GN=VPS4A PE=1 SV=1	0	6.138	7	3	5	3	1	437	48.9	7.8	4.35	3
FALSE	High	Master Protein	Q8IW35	Centrosomal protein of 97 kDa OS=Homo sapiens OX=9606 GN=CEP97 PE=1 SV=1	0	6.127	3	3	3	3	1	865	96.9	5.02	0	3
FALSE	High	Master Protein	Q12874	Splicing factor 3A subunit 3 OS=Homo sapiens OX=9606 GN=SF3A3 PE=1 SV=1	0	6.118	5	2	4	2	1	501	58.8	5.38	2.54	2
FALSE	High	Master Protein	P14866	Heterogeneous nuclear ribonucleoprotein L OS=Homo sapiens OX=9606 GN=HNRNPL PE=1 SV=2	0	6.109	4	2	2	2	1	589	64.1	8.22	3.67	2
FALSE	High	Master Protein	O75663	TIP41-like protein OS=Homo sapiens OX=9606 GN=TIPRL PE=1 SV=2	0	6.106	12	3	4	3	1	272	31.4	5.91	4.2	3
FALSE	High	Master Protein	P14373	Zinc finger protein RFP OS=Homo sapiens OX=9606 GN=TRIM27 PE=1 SV=1	0	6.094	4	2	4	2	1	513	58.5	6.21	5.51	2
FALSE	High	Master Protein	Q9NXF1	Testis-expressed protein 10 OS=Homo sapiens OX=9606 GN=TEX10 PE=1 SV=2	0	6.065	3	3	4	3	1	929	105.6	9.36	5.67	3
FALSE	High	Master Protein	Q96SI9	Spermatid perinuclear RNA-binding protein OS=Homo sapiens OX=9606 GN=STRBP PE=1 SV=1	0	6.056	3	2	5	1	1	672	73.6	8.72	3.79	2
FALSE	High	Master Protein	P13995	Bifunctional methylenetetrahydrofolate dehydrogenase/cyclohydrolase, mitochondrial OS=Homo sapiens OX=9606 GN=MTHFD2 PE=1 SV=2	0	6.046	7	2	3	2	1	350	37.9	8.73	5.35	2
FALSE	High	Master Protein	Q86UE4	Protein LYRIC OS=Homo sapiens OX=9606 GN=MTDH PE=1 SV=2	0	6.043	4	2	3	2	1	582	63.8	9.32	7.18	2
FALSE	High	Master Protein	P42025	Beta-centractin OS=Homo sapiens OX=9606 GN=ACTR1B PE=1 SV=1	0	6.041	5	2	2	2	1	376	42.3	6.4	4.21	2
FALSE	High	Master Protein	P30050	60S ribosomal protein L12 OS=Homo sapiens OX=9606 GN=RPL12 PE=1 SV=1	0	6.03	24	3	4	3	1	165	17.8	9.42	5.09	3
FALSE	High	Master Protein	Q08J23	tRNA (cytosine(34)-C(5))-methyltransferase OS=Homo sapiens OX=9606 GN=NSUN2 PE=1 SV=2	0	6.025	3	2	6	2	1	767	86.4	6.77	3.65	2
FALSE	High	Master Protein	P31942	Heterogeneous nuclear ribonucleoprotein H3 OS=Homo sapiens OX=9606 GN=HNRNPH3 PE=1 SV=2	0	6.013	6	2	4	2	1	346	36.9	6.87	7.59	2
FALSE	High	Master Protein	O15067	Phosphoribosylformylglycinamidine synthase OS=Homo sapiens OX=9606 GN=PFAS PE=1 SV=4	0	5.991	2	2	3	2	1	1338	144.6	5.76	3.66	2
FALSE	High	Master Protein	Q8NEJ9	Neuroguidin OS=Homo sapiens OX=9606 GN=NGDN PE=1 SV=1	0	5.962	8	2	3	2	1	315	35.9	9.57	2.77	2
FALSE	High	Master Protein	Q9UI10	Translation initiation factor eIF-2B subunit delta OS=Homo sapiens OX=9606 GN=EIF2B4 PE=1 SV=2	0	5.962	5	2	2	2	1	523	57.5	9.38	2.11	2
FALSE	High	Master Protein	Q8NB90	Spermatogenesis-associated protein 5 OS=Homo sapiens OX=9606 GN=SPATA5 PE=1 SV=3	0	5.937	3	2	8	1	1	893	97.8	5.66	8.25	2
FALSE	High	Master Protein	P08243	Asparagine synthetase [glutamine-hydrolyzing] OS=Homo sapiens OX=9606 GN=ASNS PE=1 SV=4	0	5.913	6	3	3	3	1	561	64.3	6.86	0	3
FALSE	High	Master Protein	Q9Y266	Nuclear migration protein nudC OS=Homo sapiens OX=9606 GN=NUDC PE=1 SV=1	0	5.91	8	2	3	2	1	331	38.2	5.38	1.68	2
FALSE	High	Master Protein	P49756	RNA-binding protein 25 OS=Homo sapiens OX=9606 GN=RBM25 PE=1 SV=3	0	5.88	3	2	2	2	1	843	100.1	6.32	4.44	2
FALSE	High	Master Protein	Q3ZCQ8	Mitochondrial import inner membrane translocase subunit TIM50 OS=Homo sapiens OX=9606 GN=TIMM50 PE=1 SV=2	0	5.864	8	2	3	2	1	353	39.6	8.37	4.95	2
FALSE	High	Master Protein	Q01085	Nucleolysin TIAR OS=Homo sapiens OX=9606 GN=TIAL1 PE=1 SV=1	0	5.862	8	3	4	1	1	375	41.6	7.74	3.81	3
FALSE	High	Master Protein	P48444	Coatomer subunit delta OS=Homo sapiens OX=9606 GN=ARCN1 PE=1 SV=1	0	5.843	5	2	3	2	1	511	57.2	6.21	0	2
FALSE	High	Master Protein	P23381	Tryptophan--tRNA ligase, cytoplasmic OS=Homo sapiens OX=9606 GN=WARS PE=1 SV=2	0	5.837	6	2	2	2	1	471	53.1	6.23	2.58	2
FALSE	High	Master Protein	O00410	Importin-5 OS=Homo sapiens OX=9606 GN=IPO5 PE=1 SV=4	0	5.81	2	2	3	2	1	1097	123.6	4.94	5.7	2
FALSE	High	Master Protein	O00487	26S proteasome non-ATPase regulatory subunit 14 OS=Homo sapiens OX=9606 GN=PSMD14 PE=1 SV=1	0	5.808	6	2	3	2	1	310	34.6	6.52	7.32	2
FALSE	High	Master Protein	Q9UJA5	tRNA (adenine(58)-N(1))-methyltransferase non-catalytic subunit TRM6 OS=Homo sapiens OX=9606 GN=TRMT6 PE=1 SV=1	0	5.804	4	2	3	2	1	497	55.8	7.55	0	2
FALSE	High	Master Protein	Q6NSI4	RPA-related protein RADX OS=Homo sapiens OX=9606 GN=RADX PE=1 SV=2	0	5.8	5	3	3	3	1	855	97.5	8.41	0	3
FALSE	High	Master Protein	P19388	DNA-directed RNA polymerases I, II, and III subunit RPABC1 OS=Homo sapiens OX=9606 GN=POLR2E PE=1 SV=4	0	5.791	11	2	2	2	1	210	24.5	5.95	3.74	2
FALSE	High	Master Protein	Q99848	Probable rRNA-processing protein EBP2 OS=Homo sapiens OX=9606 GN=EBNA1BP2 PE=1 SV=2	0	5.78	11	3	3	3	1	306	34.8	10.1	2.18	3
FALSE	High	Master Protein	O43837	Isocitrate dehydrogenase [NAD] subunit beta, mitochondrial OS=Homo sapiens OX=9606 GN=IDH3B PE=1 SV=2	0	5.75	4	2	3	2	1	385	42.2	8.46	5.35	2
FALSE	High	Master Protein	Q9BZI7	Regulator of nonsense transcripts 3B OS=Homo sapiens OX=9606 GN=UPF3B PE=1 SV=1	0	5.728	4	2	3	2	1	483	57.7	9.48	3.72	2
FALSE	High	Master Protein	O75152	Zinc finger CCCH domain-containing protein 11A OS=Homo sapiens OX=9606 GN=ZC3H11A PE=1 SV=3	0	5.719	3	2	3	2	1	810	89.1	8.37	2.5	2
FALSE	High	Master Protein	Q15181	Inorganic pyrophosphatase OS=Homo sapiens OX=9606 GN=PPA1 PE=1 SV=2	0	5.702	6	2	2	2	1	289	32.6	5.86	3.73	2
FALSE	High	Master Protein	P08579	U2 small nuclear ribonucleoprotein B'' OS=Homo sapiens OX=9606 GN=SNRPB2 PE=1 SV=1	0	5.699	8	2	5	1	1	225	25.5	9.72	9.98	2
FALSE	High	Master Protein	Q96RN5	Mediator of RNA polymerase II transcription subunit 15 OS=Homo sapiens OX=9606 GN=MED15 PE=1 SV=2	0	5.685	3	2	2	2	1	788	86.7	9.42	4.01	2
FALSE	High	Master Protein	P27824	Calnexin OS=Homo sapiens OX=9606 GN=CANX PE=1 SV=2	0	5.68	4	2	4	2	1	592	67.5	4.6	6.42	2
FALSE	High	Master Protein	Q9Y678	Coatomer subunit gamma-1 OS=Homo sapiens OX=9606 GN=COPG1 PE=1 SV=1	0	5.671	3	2	2	2	1	874	97.7	5.47	2.54	2
FALSE	High	Master Protein	Q7L0Y3	tRNA methyltransferase 10 homolog C OS=Homo sapiens OX=9606 GN=TRMT10C PE=1 SV=2	0	5.637	6	3	3	3	1	403	47.3	9.36	1.75	3
FALSE	High	Master Protein	Q9UNE7	E3 ubiquitin-protein ligase CHIP OS=Homo sapiens OX=9606 GN=STUB1 PE=1 SV=2	0	5.631	7	2	3	2	1	303	34.8	5.87	6.56	2
FALSE	High	Master Protein	Q9BSJ8	Extended synaptotagmin-1 OS=Homo sapiens OX=9606 GN=ESYT1 PE=1 SV=1	0	5.611	2	2	2	2	1	1104	122.8	5.83	1.84	2
FALSE	High	Master Protein	Q13620	Cullin-4B OS=Homo sapiens OX=9606 GN=CUL4B PE=1 SV=4	0	5.607	2	2	3	2	1	913	103.9	7.37	4.09	2
FALSE	High	Master Protein	Q16658	Fascin OS=Homo sapiens OX=9606 GN=FSCN1 PE=1 SV=3	0	5.606	5	2	2	2	1	493	54.5	7.24	0	2
FALSE	High	Master Protein	P56182	Ribosomal RNA processing protein 1 homolog A OS=Homo sapiens OX=9606 GN=RRP1 PE=1 SV=1	0	5.593	4	2	3	2	1	461	52.8	9.33	4.59	2
FALSE	High	Master Protein	Q9H2U1	ATP-dependent RNA helicase DHX36 OS=Homo sapiens OX=9606 GN=DHX36 PE=1 SV=2	0	5.581	2	2	2	2	1	1008	114.7	7.68	2.4	2
FALSE	High	Master Protein	Q9Y2P8	RNA 3'-terminal phosphate cyclase-like protein OS=Homo sapiens OX=9606 GN=RCL1 PE=1 SV=3	0	5.557	6	2	3	2	1	373	40.8	9.26	1.69	2
FALSE	High	Master Protein	O15381	Nuclear valosin-containing protein-like OS=Homo sapiens OX=9606 GN=NVL PE=1 SV=1	0	5.529	3	3	4	3	1	856	95	6.48	1.81	3
FALSE	High	Master Protein	P48556	26S proteasome non-ATPase regulatory subunit 8 OS=Homo sapiens OX=9606 GN=PSMD8 PE=1 SV=2	0	5.525	7	3	4	3	1	350	39.6	9.7	3.64	3
FALSE	High	Master Protein	P09429	High mobility group protein B1 OS=Homo sapiens OX=9606 GN=HMGB1 PE=1 SV=3	0	5.519	12	2	2	2	1	215	24.9	5.74	0	2
FALSE	High	Master Protein	P27695	DNA-(apurinic or apyrimidinic site) lyase OS=Homo sapiens OX=9606 GN=APEX1 PE=1 SV=2	0	5.509	6	2	3	2	1	318	35.5	8.12	2.08	2
FALSE	High	Master Protein	P09622	Dihydrolipoyl dehydrogenase, mitochondrial OS=Homo sapiens OX=9606 GN=DLD PE=1 SV=2	0	5.501	2	1	3	1	1	509	54.1	7.85	3.7	1
FALSE	High	Master Protein	Q9UBV8	Peflin OS=Homo sapiens OX=9606 GN=PEF1 PE=1 SV=1	0	5.496	6	2	4	2	1	284	30.4	6.54	5.76	2
FALSE	High	Master Protein	O15226	NF-kappa-B-repressing factor OS=Homo sapiens OX=9606 GN=NKRF PE=1 SV=2	0	5.494	4	2	3	2	1	690	77.6	8.79	4.09	2
FALSE	High	Master Protein	Q13596	Sorting nexin-1 OS=Homo sapiens OX=9606 GN=SNX1 PE=1 SV=3	0	5.489	5	2	3	1	1	522	59	5.15	4.65	2
FALSE	High	Master Protein	Q13823	Nucleolar GTP-binding protein 2 OS=Homo sapiens OX=9606 GN=GNL2 PE=1 SV=1	0	5.475	4	2	4	2	1	731	83.6	9.25	0	2
FALSE	High	Master Protein	Q13283	Ras GTPase-activating protein-binding protein 1 OS=Homo sapiens OX=9606 GN=G3BP1 PE=1 SV=1	0	5.474	4	2	5	2	1	466	52.1	5.52	0	2
FALSE	High	Master Protein	O75306	NADH dehydrogenase [ubiquinone] iron-sulfur protein 2, mitochondrial OS=Homo sapiens OX=9606 GN=NDUFS2 PE=1 SV=2	0	5.471	3	2	3	2	1	463	52.5	7.55	0	2
FALSE	High	Master Protein	O15027	Protein transport protein Sec16A OS=Homo sapiens OX=9606 GN=SEC16A PE=1 SV=3	0	5.453	1	2	2	2	1	2179	233.4	5.63	1.81	2
FALSE	High	Master Protein	O75400	Pre-mRNA-processing factor 40 homolog A OS=Homo sapiens OX=9606 GN=PRPF40A PE=1 SV=2	0	5.452	2	2	2	2	1	957	108.7	7.56	3.77	2
FALSE	High	Master Protein	P55884	Eukaryotic translation initiation factor 3 subunit B OS=Homo sapiens OX=9606 GN=EIF3B PE=1 SV=3	0	5.451	3	2	2	2	1	814	92.4	5	0	2
FALSE	High	Master Protein	Q9P289	Serine/threonine-protein kinase 26 OS=Homo sapiens OX=9606 GN=STK26 PE=1 SV=2	0	5.448	5	2	3	2	1	416	46.5	5.29	1.75	2
FALSE	High	Master Protein	Q8WWY3	U4/U6 small nuclear ribonucleoprotein Prp31 OS=Homo sapiens OX=9606 GN=PRPF31 PE=1 SV=2	0	5.428	3	2	3	2	1	499	55.4	5.78	1.69	2
FALSE	High	Master Protein	Q86UP2	Kinectin OS=Homo sapiens OX=9606 GN=KTN1 PE=1 SV=1	0	5.4	1	2	2	2	1	1357	156.2	5.64	2.16	2
FALSE	High	Master Protein	P82933	28S ribosomal protein S9, mitochondrial OS=Homo sapiens OX=9606 GN=MRPS9 PE=1 SV=2	0	5.39	5	2	2	2	1	396	45.8	9.51	3.72	2
FALSE	High	Master Protein	Q9BYD3	39S ribosomal protein L4, mitochondrial OS=Homo sapiens OX=9606 GN=MRPL4 PE=1 SV=1	0	5.388	11	2	3	2	1	311	34.9	9.72	2.33	2
FALSE	High	Master Protein	Q9Y520	Protein PRRC2C OS=Homo sapiens OX=9606 GN=PRRC2C PE=1 SV=4	0	5.325	1	2	2	2	1	2896	316.7	9.13	2.06	2
FALSE	High	Master Protein	O14744	Protein arginine N-methyltransferase 5 OS=Homo sapiens OX=9606 GN=PRMT5 PE=1 SV=4	0	5.301	3	2	3	2	1	637	72.6	6.29	3.87	2
FALSE	High	Master Protein	Q9UNM6	26S proteasome non-ATPase regulatory subunit 13 OS=Homo sapiens OX=9606 GN=PSMD13 PE=1 SV=2	0	5.291	5	2	2	2	1	376	42.9	5.81	3.5	2
FALSE	High	Master Protein	Q9H6S0	Probable ATP-dependent RNA helicase YTHDC2 OS=Homo sapiens OX=9606 GN=YTHDC2 PE=1 SV=2	0	5.286	2	2	2	2	1	1430	160.1	8.4	3.44	2
FALSE	High	Master Protein	Q6KB66	Keratin, type II cytoskeletal 80 OS=Homo sapiens OX=9606 GN=KRT80 PE=1 SV=2	0	5.28	4	2	2	1	1	452	50.5	5.67	3.62	2
FALSE	High	Master Protein	Q9H9A6	Leucine-rich repeat-containing protein 40 OS=Homo sapiens OX=9606 GN=LRRC40 PE=1 SV=1	0	5.273	3	2	3	2	1	602	68.2	6.43	3.83	2
FALSE	High	Master Protein	P02786	Transferrin receptor protein 1 OS=Homo sapiens OX=9606 GN=TFRC PE=1 SV=2	0	5.261	3	2	2	2	1	760	84.8	6.61	2.13	2
FALSE	High	Master Protein	Q92974	Rho guanine nucleotide exchange factor 2 OS=Homo sapiens OX=9606 GN=ARHGEF2 PE=1 SV=4	0	5.26	2	2	2	2	1	986	111.5	7.27	2.34	2
FALSE	High	Master Protein	P63244	Receptor of activated protein C kinase 1 OS=Homo sapiens OX=9606 GN=RACK1 PE=1 SV=3	0	5.259	6	2	4	2	1	317	35.1	7.69	2.08	2
FALSE	High	Master Protein	Q96H79	Zinc finger CCCH-type antiviral protein 1-like OS=Homo sapiens OX=9606 GN=ZC3HAV1L PE=1 SV=2	0	5.212	4	1	2	1	1	300	32.9	8.13	1.65	1
FALSE	High	Master Protein	P61962	DDB1- and CUL4-associated factor 7 OS=Homo sapiens OX=9606 GN=DCAF7 PE=1 SV=1	0	5.211	8	2	2	2	1	342	38.9	5.52	0	2
FALSE	High	Master Protein	Q96CT7	Coiled-coil domain-containing protein 124 OS=Homo sapiens OX=9606 GN=CCDC124 PE=1 SV=1	0	5.207	8	2	2	2	1	223	25.8	9.54	1.94	2
FALSE	High	Master Protein	Q6SJ96	TATA box-binding protein-like protein 2 OS=Homo sapiens OX=9606 GN=TBPL2 PE=2 SV=1	0	5.204	5	2	2	2	1	375	41.5	6.43	3.96	2
FALSE	High	Master Protein	P51812	Ribosomal protein S6 kinase alpha-3 OS=Homo sapiens OX=9606 GN=RPS6KA3 PE=1 SV=1	0	5.195	3	2	4	1	1	740	83.7	6.89	3.53	2
FALSE	High	Master Protein	P62888	60S ribosomal protein L30 OS=Homo sapiens OX=9606 GN=RPL30 PE=1 SV=2	0	5.187	24	2	3	2	1	115	12.8	9.63	4.12	2
FALSE	High	Master Protein	P00387	NADH-cytochrome b5 reductase 3 OS=Homo sapiens OX=9606 GN=CYB5R3 PE=1 SV=3	0	5.175	8	2	2	2	1	301	34.2	7.59	2.2	2
FALSE	High	Master Protein	Q5JTZ9	Alanine--tRNA ligase, mitochondrial OS=Homo sapiens OX=9606 GN=AARS2 PE=1 SV=1	0	5.162	2	2	2	2	1	985	107.3	6.27	1.97	2
FALSE	High	Master Protein	Q8WUM0	Nuclear pore complex protein Nup133 OS=Homo sapiens OX=9606 GN=NUP133 PE=1 SV=2	0	5.157	2	3	3	3	1	1156	128.9	5.1	1.87	3
FALSE	High	Master Protein	P09012	U1 small nuclear ribonucleoprotein A OS=Homo sapiens OX=9606 GN=SNRPA PE=1 SV=3	0	5.146	6	2	4	1	1	282	31.3	9.83	8.22	2
FALSE	High	Master Protein	Q03701	CCAAT/enhancer-binding protein zeta OS=Homo sapiens OX=9606 GN=CEBPZ PE=1 SV=3	0	5.137	2	2	4	2	1	1054	120.9	5.94	4.11	2
FALSE	High	Master Protein	O60716	Catenin delta-1 OS=Homo sapiens OX=9606 GN=CTNND1 PE=1 SV=1	0	5.129	2	2	2	2	1	968	108.1	6.23	2.16	2
FALSE	High	Master Protein	P35237	Serpin B6 OS=Homo sapiens OX=9606 GN=SERPINB6 PE=1 SV=3	0	5.116	6	2	3	2	1	376	42.6	5.27	3.91	2
FALSE	High	Master Protein	Q9Y6E2	Basic leucine zipper and W2 domain-containing protein 2 OS=Homo sapiens OX=9606 GN=BZW2 PE=1 SV=1	0	5.09	4	2	4	2	1	419	48.1	6.68	3.32	2
FALSE	High	Master Protein	Q8TED0	U3 small nucleolar RNA-associated protein 15 homolog OS=Homo sapiens OX=9606 GN=UTP15 PE=1 SV=3	0	5.085	4	2	2	2	1	518	58.4	9.11	0	2
FALSE	High	Master Protein	P19367	Hexokinase-1 OS=Homo sapiens OX=9606 GN=HK1 PE=1 SV=3	0	5.072	2	2	2	2	1	917	102.4	6.8	0	2
FALSE	High	Master Protein	Q8N8A6	ATP-dependent RNA helicase DDX51 OS=Homo sapiens OX=9606 GN=DDX51 PE=1 SV=3	0	5.071	3	2	3	2	1	666	72.4	8.16	3.55	2
FALSE	High	Master Protein	O60763	General vesicular transport factor p115 OS=Homo sapiens OX=9606 GN=USO1 PE=1 SV=2	0	5.069	2	2	3	2	1	962	107.8	4.91	4.02	2
FALSE	High	Master Protein	Q86YP4	Transcriptional repressor p66-alpha OS=Homo sapiens OX=9606 GN=GATAD2A PE=1 SV=1	0	5.053	4	2	2	2	1	633	68	9.94	1.75	2
FALSE	High	Master Protein	P05023	Sodium/potassium-transporting ATPase subunit alpha-1 OS=Homo sapiens OX=9606 GN=ATP1A1 PE=1 SV=1	0	5.028	3	3	3	3	1	1023	112.8	5.49	3.58	3
FALSE	High	Master Protein	Q86UE8	Serine/threonine-protein kinase tousled-like 2 OS=Homo sapiens OX=9606 GN=TLK2 PE=1 SV=2	0	5.025	2	2	3	1	1	772	87.6	8.41	1.84	2
FALSE	High	Master Protein	P17174	Aspartate aminotransferase, cytoplasmic OS=Homo sapiens OX=9606 GN=GOT1 PE=1 SV=3	0	5.004	8	3	3	3	1	413	46.2	7.01	0	3
FALSE	High	Master Protein	Q12849	G-rich sequence factor 1 OS=Homo sapiens OX=9606 GN=GRSF1 PE=1 SV=3	0	5.002	4	2	4	2	1	480	53.1	6.19	7.7	2
FALSE	High	Master Protein	P52907	F-actin-capping protein subunit alpha-1 OS=Homo sapiens OX=9606 GN=CAPZA1 PE=1 SV=3	0	4.985	7	2	3	2	1	286	32.9	5.69	2.42	2
FALSE	High	Master Protein	Q07065	Cytoskeleton-associated protein 4 OS=Homo sapiens OX=9606 GN=CKAP4 PE=1 SV=2	0	4.976	4	2	2	2	1	602	66	5.92	1.89	2
FALSE	High	Master Protein	P16989	Y-box-binding protein 3 OS=Homo sapiens OX=9606 GN=YBX3 PE=1 SV=4	0	4.958	7	2	3	1	1	372	40.1	9.77	5.15	2
FALSE	High	Master Protein	Q96F44	E3 ubiquitin-protein ligase TRIM11 OS=Homo sapiens OX=9606 GN=TRIM11 PE=1 SV=2	0	4.947	4	2	3	2	1	468	52.7	5.69	1.96	2
FALSE	High	Master Protein	Q9BZX2	Uridine-cytidine kinase 2 OS=Homo sapiens OX=9606 GN=UCK2 PE=1 SV=1	0	4.943	8	2	3	2	1	261	29.3	6.7	4.17	2
FALSE	High	Master Protein	P30419	Glycylpeptide N-tetradecanoyltransferase 1 OS=Homo sapiens OX=9606 GN=NMT1 PE=1 SV=2	0	4.94	4	2	3	2	1	496	56.8	7.8	4.42	2
FALSE	High	Master Protein	Q4VCS5	Angiomotin OS=Homo sapiens OX=9606 GN=AMOT PE=1 SV=1	0	4.937	2	2	3	1	1	1084	118	7.64	6.17	2
FALSE	High	Master Protein	O95861	3'(2'),5'-bisphosphate nucleotidase 1 OS=Homo sapiens OX=9606 GN=BPNT1 PE=1 SV=1	0	4.925	6	2	3	2	1	308	33.4	5.69	3.53	2
FALSE	High	Master Protein	Q96S55	ATPase WRNIP1 OS=Homo sapiens OX=9606 GN=WRNIP1 PE=1 SV=2	0	4.908	4	3	3	3	1	665	72.1	6.1	3.41	3
FALSE	High	Master Protein	Q99961	Endophilin-A2 OS=Homo sapiens OX=9606 GN=SH3GL1 PE=1 SV=1	0	4.891	5	2	2	2	1	368	41.5	5.43	0	2
FALSE	High	Master Protein	Q8NI27	THO complex subunit 2 OS=Homo sapiens OX=9606 GN=THOC2 PE=1 SV=2	0	4.87	1	2	2	2	1	1593	182.7	8.44	1.9	2
FALSE	High	Master Protein	O94880	PHD finger protein 14 OS=Homo sapiens OX=9606 GN=PHF14 PE=1 SV=2	0	4.866	2	2	4	2	1	888	100	5.33	5.26	2
FALSE	High	Master Protein	Q13554	Calcium/calmodulin-dependent protein kinase type II subunit beta OS=Homo sapiens OX=9606 GN=CAMK2B PE=1 SV=3	0	4.861	3	2	2	2	1	666	72.6	7.27	1.99	2
FALSE	High	Master Protein	Q9NQT5	Exosome complex component RRP40 OS=Homo sapiens OX=9606 GN=EXOSC3 PE=1 SV=3	0	4.815	8	2	4	2	1	275	29.6	8.1	3.46	2
FALSE	High	Master Protein	Q9Y5X1	Sorting nexin-9 OS=Homo sapiens OX=9606 GN=SNX9 PE=1 SV=1	0	4.811	4	2	4	2	1	595	66.6	5.58	3.4	2
FALSE	High	Master Protein	Q15436	Protein transport protein Sec23A OS=Homo sapiens OX=9606 GN=SEC23A PE=1 SV=2	0	4.809	3	2	4	2	1	765	86.1	7.08	3.88	2
FALSE	High	Master Protein	Q9Y2T2	AP-3 complex subunit mu-1 OS=Homo sapiens OX=9606 GN=AP3M1 PE=1 SV=1	0	4.808	5	2	2	2	1	418	46.9	6.93	0	2
FALSE	High	Master Protein	P61313	60S ribosomal protein L15 OS=Homo sapiens OX=9606 GN=RPL15 PE=1 SV=2	0	4.8	8	2	3	2	1	204	24.1	11.62	1.68	2
FALSE	High	Master Protein	Q9Y4P3	Transducin beta-like protein 2 OS=Homo sapiens OX=9606 GN=TBL2 PE=1 SV=1	0	4.798	6	2	2	2	1	447	49.8	9.44	0	2
FALSE	High	Master Protein	Q92905	COP9 signalosome complex subunit 5 OS=Homo sapiens OX=9606 GN=COPS5 PE=1 SV=4	0	4.788	4	2	3	2	1	334	37.6	6.54	3.71	2
FALSE	High	Master Protein	Q9H3U1	Protein unc-45 homolog A OS=Homo sapiens OX=9606 GN=UNC45A PE=1 SV=1	0	4.779	2	2	2	2	1	944	103	6.07	1.99	2
FALSE	High	Master Protein	P50395	Rab GDP dissociation inhibitor beta OS=Homo sapiens OX=9606 GN=GDI2 PE=1 SV=2	0	4.771	4	2	2	1	1	445	50.6	6.47	2.35	2
FALSE	High	Master Protein	Q15269	Periodic tryptophan protein 2 homolog OS=Homo sapiens OX=9606 GN=PWP2 PE=2 SV=2	0	4.77	2	2	2	2	1	919	102.4	6.15	0	2
FALSE	High	Master Protein	Q92522	Histone H1x OS=Homo sapiens OX=9606 GN=H1FX PE=1 SV=1	0	4.77	5	2	3	2	1	213	22.5	10.76	5.22	2
FALSE	High	Master Protein	P51610	Host cell factor 1 OS=Homo sapiens OX=9606 GN=HCFC1 PE=1 SV=2	0.001	4.767	1	2	2	2	1	2035	208.6	7.46	3.3	2
FALSE	High	Master Protein	O75340	Programmed cell death protein 6 OS=Homo sapiens OX=9606 GN=PDCD6 PE=1 SV=1	0.001	4.762	10	2	3	2	1	191	21.9	5.4	2.01	2
FALSE	High	Master Protein	Q9UJ70	N-acetyl-D-glucosamine kinase OS=Homo sapiens OX=9606 GN=NAGK PE=1 SV=4	0.001	4.761	6	2	3	2	1	344	37.4	6.24	2.08	2
FALSE	High	Master Protein	Q8IXT5	RNA-binding protein 12B OS=Homo sapiens OX=9606 GN=RBM12B PE=1 SV=2	0.001	4.755	2	2	2	2	1	1001	118	6.81	1.89	2
FALSE	High	Master Protein	Q14966	Zinc finger protein 638 OS=Homo sapiens OX=9606 GN=ZNF638 PE=1 SV=2	0.001	4.741	2	3	4	3	1	1978	220.5	6.38	0	3
FALSE	High	Master Protein	O60341	Lysine-specific histone demethylase 1A OS=Homo sapiens OX=9606 GN=KDM1A PE=1 SV=2	0.001	4.734	2	2	4	2	1	852	92.8	6.52	0	2
FALSE	High	Master Protein	Q9UBT2	SUMO-activating enzyme subunit 2 OS=Homo sapiens OX=9606 GN=UBA2 PE=1 SV=2	0.001	4.703	3	2	2	2	1	640	71.2	5.29	3.96	2
FALSE	High	Master Protein	Q9NTZ6	RNA-binding protein 12 OS=Homo sapiens OX=9606 GN=RBM12 PE=1 SV=1	0.001	4.693	2	2	2	2	1	932	97.3	8.63	1.86	2
FALSE	High	Master Protein	Q96DV4	39S ribosomal protein L38, mitochondrial OS=Homo sapiens OX=9606 GN=MRPL38 PE=1 SV=2	0.001	4.681	4	2	2	2	1	380	44.6	7.53	1.89	2
FALSE	High	Master Protein	Q8NDV7	Trinucleotide repeat-containing gene 6A protein OS=Homo sapiens OX=9606 GN=TNRC6A PE=1 SV=2	0.001	4.672	1	2	2	1	1	1962	210.2	7.01	1.67	2
FALSE	High	Master Protein	Q9UPN6	Protein SCAF8 OS=Homo sapiens OX=9606 GN=SCAF8 PE=1 SV=1	0.001	4.67	1	2	2	2	1	1271	140.4	8.29	1.61	2
FALSE	High	Master Protein	Q9Y5K6	CD2-associated protein OS=Homo sapiens OX=9606 GN=CD2AP PE=1 SV=1	0.001	4.662	4	2	2	2	1	639	71.4	6.4	0	2
FALSE	High	Master Protein	Q14166	Tubulin--tyrosine ligase-like protein 12 OS=Homo sapiens OX=9606 GN=TTLL12 PE=1 SV=2	0.001	4.654	4	2	3	2	1	644	74.4	5.53	2.6	2
FALSE	High	Master Protein	O00273	DNA fragmentation factor subunit alpha OS=Homo sapiens OX=9606 GN=DFFA PE=1 SV=1	0.001	4.653	5	2	2	2	1	331	36.5	4.79	0	2
FALSE	High	Master Protein	P07339	Cathepsin D OS=Homo sapiens OX=9606 GN=CTSD PE=1 SV=1	0.001	4.634	4	2	3	2	1	412	44.5	6.54	5.39	2
FALSE	High	Master Protein	P19623	Spermidine synthase OS=Homo sapiens OX=9606 GN=SRM PE=1 SV=1	0.002	4.626	8	2	3	2	1	302	33.8	5.49	7.14	2
FALSE	High	Master Protein	P26640	Valine--tRNA ligase OS=Homo sapiens OX=9606 GN=VARS PE=1 SV=4	0.002	4.602	2	2	2	2	1	1264	140.4	7.59	0	2
FALSE	High	Master Protein	P14678	Small nuclear ribonucleoprotein-associated proteins B and B' OS=Homo sapiens OX=9606 GN=SNRPB PE=1 SV=2	0.002	4.598	6	2	4	2	1	240	24.6	11.19	7.94	2
FALSE	High	Master Protein	Q92973	Transportin-1 OS=Homo sapiens OX=9606 GN=TNPO1 PE=1 SV=2	0.002	4.598	2	2	2	2	1	898	102.3	4.98	1.79	2
FALSE	High	Master Protein	P56537	Eukaryotic translation initiation factor 6 OS=Homo sapiens OX=9606 GN=EIF6 PE=1 SV=1	0.002	4.596	10	2	4	2	1	245	26.6	4.68	5.13	2
FALSE	High	Master Protein	P78362	SRSF protein kinase 2 OS=Homo sapiens OX=9606 GN=SRPK2 PE=1 SV=3	0.002	4.56	3	2	4	1	1	688	77.5	4.97	5.04	2
FALSE	High	Master Protein	Q04837	Single-stranded DNA-binding protein, mitochondrial OS=Homo sapiens OX=9606 GN=SSBP1 PE=1 SV=1	0.002	4.539	11	2	3	2	1	148	17.2	9.6	6.05	2
FALSE	High	Master Protein	O95373	Importin-7 OS=Homo sapiens OX=9606 GN=IPO7 PE=1 SV=1	0.002	4.527	2	2	3	2	1	1038	119.4	4.82	1.7	2
FALSE	High	Master Protein	P48735	Isocitrate dehydrogenase [NADP], mitochondrial OS=Homo sapiens OX=9606 GN=IDH2 PE=1 SV=2	0.002	4.521	4	2	2	2	1	452	50.9	8.69	1.74	2
FALSE	High	Master Protein	Q9H078	Caseinolytic peptidase B protein homolog OS=Homo sapiens OX=9606 GN=CLPB PE=1 SV=1	0.002	4.513	3	2	2	2	1	707	78.7	9.01	1.67	2
FALSE	High	Master Protein	Q05048	Cleavage stimulation factor subunit 1 OS=Homo sapiens OX=9606 GN=CSTF1 PE=1 SV=1	0.002	4.511	5	2	3	2	1	431	48.3	6.58	0	2
FALSE	High	Master Protein	P09972	Fructose-bisphosphate aldolase C OS=Homo sapiens OX=9606 GN=ALDOC PE=1 SV=2	0.002	4.488	8	2	4	1	1	364	39.4	6.87	4.1	2
FALSE	High	Master Protein	P84098	60S ribosomal protein L19 OS=Homo sapiens OX=9606 GN=RPL19 PE=1 SV=1	0.002	4.487	9	2	4	2	1	196	23.5	11.47	6.74	2
FALSE	High	Master Protein	Q92979	Ribosomal RNA small subunit methyltransferase NEP1 OS=Homo sapiens OX=9606 GN=EMG1 PE=1 SV=4	0.002	4.462	10	2	2	2	1	244	26.7	9.17	0	2
FALSE	High	Master Protein	O60547	GDP-mannose 4,6 dehydratase OS=Homo sapiens OX=9606 GN=GMDS PE=1 SV=1	0.002	4.461	5	2	2	2	1	372	41.9	7.31	2.12	2
FALSE	High	Master Protein	Q9BVQ7	Spermatogenesis-associated protein 5-like protein 1 OS=Homo sapiens OX=9606 GN=SPATA5L1 PE=1 SV=2	0.002	4.455	3	2	2	2	1	753	80.7	8.09	1.8	2
FALSE	High	Master Protein	P46781	40S ribosomal protein S9 OS=Homo sapiens OX=9606 GN=RPS9 PE=1 SV=3	0.002	4.452	10	2	4	2	1	194	22.6	10.65	2.18	2
FALSE	High	Master Protein	P55854	Small ubiquitin-related modifier 3 OS=Homo sapiens OX=9606 GN=SUMO3 PE=1 SV=2	0.002	4.419	12	1	9	1	1	103	11.6	5.49	21.46	1
FALSE	High	Master Protein	Q9UGI8	Testin OS=Homo sapiens OX=9606 GN=TES PE=1 SV=1	0.002	4.412	5	2	2	2	1	421	48	7.68	2.12	2
FALSE	High	Master Protein	P49207	60S ribosomal protein L34 OS=Homo sapiens OX=9606 GN=RPL34 PE=1 SV=3	0.002	4.361	13	2	7	2	1	117	13.3	11.47	7.18	2
FALSE	High	Master Protein	P05089	Arginase-1 OS=Homo sapiens OX=9606 GN=ARG1 PE=1 SV=2	0.002	4.347	7	2	3	2	1	322	34.7	7.21	1.91	2
FALSE	High	Master Protein	Q7Z3K3	Pogo transposable element with ZNF domain OS=Homo sapiens OX=9606 GN=POGZ PE=1 SV=2	0.002	4.339	1	2	3	2	1	1410	155.2	7.4	0	2
FALSE	High	Master Protein	Q9UQR0	Sex comb on midleg-like protein 2 OS=Homo sapiens OX=9606 GN=SCML2 PE=1 SV=1	0.002	4.336	4	2	2	2	1	700	77.2	8.54	1.68	2
FALSE	High	Master Protein	Q9H857	5'-nucleotidase domain-containing protein 2 OS=Homo sapiens OX=9606 GN=NT5DC2 PE=1 SV=1	0.002	4.333	4	2	2	2	1	520	60.7	6.77	1.92	2
FALSE	High	Master Protein	P27448	MAP/microtubule affinity-regulating kinase 3 OS=Homo sapiens OX=9606 GN=MARK3 PE=1 SV=5	0.002	4.302	2	2	2	2	1	753	84.4	9.57	0	2
FALSE	High	Master Protein	P50502	Hsc70-interacting protein OS=Homo sapiens OX=9606 GN=ST13 PE=1 SV=2	0.002	4.298	7	2	2	2	1	369	41.3	5.27	4.2	2
FALSE	High	Master Protein	Q14331	Protein FRG1 OS=Homo sapiens OX=9606 GN=FRG1 PE=1 SV=1	0.002	4.274	5	1	1	1	1	258	29.2	9.01	2.61	1
FALSE	High	Master Protein	Q06787	Synaptic functional regulator FMR1 OS=Homo sapiens OX=9606 GN=FMR1 PE=1 SV=1	0.002	4.264	3	2	4	1	1	632	71.1	7.42	3.92	2
FALSE	High	Master Protein	P45880	Voltage-dependent anion-selective channel protein 2 OS=Homo sapiens OX=9606 GN=VDAC2 PE=1 SV=2	0.002	4.26	7	2	2	2	1	294	31.5	7.56	3.35	2
FALSE	High	Master Protein	O00505	Importin subunit alpha-4 OS=Homo sapiens OX=9606 GN=KPNA3 PE=1 SV=2	0.002	4.26	5	2	4	2	1	521	57.8	4.94	1.99	2
FALSE	High	Master Protein	P19784	Casein kinase II subunit alpha' OS=Homo sapiens OX=9606 GN=CSNK2A2 PE=1 SV=1	0.002	4.221	7	2	2	2	1	350	41.2	8.56	0	2
FALSE	High	Master Protein	P51659	Peroxisomal multifunctional enzyme type 2 OS=Homo sapiens OX=9606 GN=HSD17B4 PE=1 SV=3	0.002	4.208	3	2	2	2	1	736	79.6	8.84	1.75	2
FALSE	High	Master Protein	Q96CX2	BTB/POZ domain-containing protein KCTD12 OS=Homo sapiens OX=9606 GN=KCTD12 PE=1 SV=1	0.002	4.207	4	2	2	2	1	325	35.7	5.64	0	2
FALSE	High	Master Protein	P27361	Mitogen-activated protein kinase 3 OS=Homo sapiens OX=9606 GN=MAPK3 PE=1 SV=4	0.002	4.191	4	2	2	1	1	379	43.1	6.74	1.77	2
FALSE	High	Master Protein	P51648	Fatty aldehyde dehydrogenase OS=Homo sapiens OX=9606 GN=ALDH3A2 PE=1 SV=1	0.002	4.166	5	2	2	2	1	485	54.8	7.88	0	2
FALSE	High	Master Protein	Q13347	Eukaryotic translation initiation factor 3 subunit I OS=Homo sapiens OX=9606 GN=EIF3I PE=1 SV=1	0.002	4.166	6	2	2	2	1	325	36.5	5.64	2.15	2
FALSE	High	Master Protein	O00165	HCLS1-associated protein X-1 OS=Homo sapiens OX=9606 GN=HAX1 PE=1 SV=2	0.002	4.155	4	1	2	1	1	279	31.6	4.92	4.58	1
FALSE	High	Master Protein	Q9UKD2	mRNA turnover protein 4 homolog OS=Homo sapiens OX=9606 GN=MRTO4 PE=1 SV=2	0.002	4.144	7	2	2	2	1	239	27.5	8.29	3.37	2
FALSE	High	Master Protein	P46977	Dolichyl-diphosphooligosaccharide--protein glycosyltransferase subunit STT3A OS=Homo sapiens OX=9606 GN=STT3A PE=1 SV=2	0.002	4.135	3	2	2	2	1	705	80.5	8.07	1.72	2
FALSE	High	Master Protein	Q969G3	SWI/SNF-related matrix-associated actin-dependent regulator of chromatin subfamily E member 1 OS=Homo sapiens OX=9606 GN=SMARCE1 PE=1 SV=2	0.002	4.112	3	1	3	1	1	411	46.6	4.88	2.79	1
FALSE	High	Master Protein	Q9Y5J1	U3 small nucleolar RNA-associated protein 18 homolog OS=Homo sapiens OX=9606 GN=UTP18 PE=1 SV=3	0.002	4.108	4	2	2	2	1	556	62	8.76	1.87	2
FALSE	High	Master Protein	Q15517	Corneodesmosin OS=Homo sapiens OX=9606 GN=CDSN PE=1 SV=3	0.002	4.085	3	2	2	2	1	529	51.5	8.35	3.49	2
FALSE	High	Master Protein	P27797	Calreticulin OS=Homo sapiens OX=9606 GN=CALR PE=1 SV=1	0.002	4.066	6	2	2	2	1	417	48.1	4.44	0	2
FALSE	High	Master Protein	P55036	26S proteasome non-ATPase regulatory subunit 4 OS=Homo sapiens OX=9606 GN=PSMD4 PE=1 SV=1	0.002	4.052	6	2	4	2	1	377	40.7	4.79	1.64	2
FALSE	High	Master Protein	Q658Y4	Protein FAM91A1 OS=Homo sapiens OX=9606 GN=FAM91A1 PE=1 SV=3	0.002	4.051	2	2	2	2	1	838	93.9	6.39	0	2
FALSE	High	Master Protein	P63173	60S ribosomal protein L38 OS=Homo sapiens OX=9606 GN=RPL38 PE=1 SV=2	0.002	4.04	19	2	2	2	1	70	8.2	10.1	1.72	2
FALSE	High	Master Protein	P04632	Calpain small subunit 1 OS=Homo sapiens OX=9606 GN=CAPNS1 PE=1 SV=1	0.002	4.025	6	2	2	2	1	268	28.3	5.2	0	2
FALSE	High	Master Protein	P12081	Histidine--tRNA ligase, cytoplasmic OS=Homo sapiens OX=9606 GN=HARS PE=1 SV=2	0.002	4.003	4	2	2	2	1	509	57.4	5.88	0	2
FALSE	High	Master Protein	P09496	Clathrin light chain A OS=Homo sapiens OX=9606 GN=CLTA PE=1 SV=1	0.002	4.002	6	2	3	2	1	248	27.1	4.51	4.05	2
FALSE	High	Master Protein	Q9BRX2	Protein pelota homolog OS=Homo sapiens OX=9606 GN=PELO PE=1 SV=2	0.002	3.994	3	1	2	1	1	385	43.3	6.34	4.55	1
FALSE	High	Master Protein	Q6UB35	Monofunctional C1-tetrahydrofolate synthase, mitochondrial OS=Homo sapiens OX=9606 GN=MTHFD1L PE=1 SV=1	0.002	3.993	2	2	2	2	1	978	105.7	8.06	0	2
FALSE	High	Master Protein	Q6PCB5	Round spermatid basic protein 1-like protein OS=Homo sapiens OX=9606 GN=RSBN1L PE=1 SV=2	0.002	3.958	2	2	3	2	1	846	94.8	8.78	3.39	2
FALSE	High	Master Protein	Q9UNQ2	Probable dimethyladenosine transferase OS=Homo sapiens OX=9606 GN=DIMT1 PE=1 SV=1	0.002	3.936	6	2	2	2	1	313	35.2	9.99	1.71	2
FALSE	High	Master Protein	P62993	Growth factor receptor-bound protein 2 OS=Homo sapiens OX=9606 GN=GRB2 PE=1 SV=1	0.002	3.911	6	2	2	2	1	217	25.2	6.32	2.02	2
FALSE	High	Master Protein	O00170	AH receptor-interacting protein OS=Homo sapiens OX=9606 GN=AIP PE=1 SV=2	0.002	3.904	4	1	1	1	1	330	37.6	6.29	2.75	1
FALSE	High	Master Protein	Q14677	Clathrin interactor 1 OS=Homo sapiens OX=9606 GN=CLINT1 PE=1 SV=1	0.002	3.903	2	1	1	1	1	625	68.2	6.42	2.16	1
FALSE	High	Master Protein	Q9Y3A5	Ribosome maturation protein SBDS OS=Homo sapiens OX=9606 GN=SBDS PE=1 SV=4	0.002	3.901	7	2	2	2	1	250	28.7	8.75	3.93	2
FALSE	High	Master Protein	Q8N5C6	S1 RNA-binding domain-containing protein 1 OS=Homo sapiens OX=9606 GN=SRBD1 PE=1 SV=2	0.002	3.897	2	2	2	2	1	995	111.7	8.72	3.7	2
FALSE	High	Master Protein	O43818	U3 small nucleolar RNA-interacting protein 2 OS=Homo sapiens OX=9606 GN=RRP9 PE=1 SV=1	0.002	3.88	4	2	2	2	1	475	51.8	7.85	0	2
FALSE	High	Master Protein	P05091	Aldehyde dehydrogenase, mitochondrial OS=Homo sapiens OX=9606 GN=ALDH2 PE=1 SV=2	0.002	3.84	4	2	2	1	1	517	56.3	7.05	1.79	2
FALSE	High	Master Protein	P49917	DNA ligase 4 OS=Homo sapiens OX=9606 GN=LIG4 PE=1 SV=2	0.002	3.836	2	2	2	2	1	911	103.9	7.96	0	2
FALSE	High	Master Protein	P62750	60S ribosomal protein L23a OS=Homo sapiens OX=9606 GN=RPL23A PE=1 SV=1	0.002	3.802	8	1	1	1	1	156	17.7	10.45	1.95	1
FALSE	High	Master Protein	Q15645	Pachytene checkpoint protein 2 homolog OS=Homo sapiens OX=9606 GN=TRIP13 PE=1 SV=2	0.002	3.795	2	1	2	1	1	432	48.5	6.09	2.1	1
FALSE	High	Master Protein	Q9H0U9	Testis-specific Y-encoded-like protein 1 OS=Homo sapiens OX=9606 GN=TSPYL1 PE=1 SV=3	0.002	3.782	4	2	2	2	1	437	49.2	5.45	1.65	2
FALSE	High	Master Protein	Q96CS3	FAS-associated factor 2 OS=Homo sapiens OX=9606 GN=FAF2 PE=1 SV=2	0.002	3.77	3	1	1	1	1	445	52.6	5.62	2.19	1
FALSE	High	Master Protein	P11310	Medium-chain specific acyl-CoA dehydrogenase, mitochondrial OS=Homo sapiens OX=9606 GN=ACADM PE=1 SV=1	0.002	3.768	3	1	1	1	1	421	46.6	8.37	1.83	1
FALSE	High	Master Protein	P10155	60 kDa SS-A/Ro ribonucleoprotein OS=Homo sapiens OX=9606 GN=TROVE2 PE=1 SV=2	0.002	3.734	2	1	1	1	1	538	60.6	8.03	2.3	1
FALSE	High	Master Protein	O14929	Histone acetyltransferase type B catalytic subunit OS=Homo sapiens OX=9606 GN=HAT1 PE=1 SV=1	0.002	3.731	3	1	1	1	1	419	49.5	5.69	2.73	1
FALSE	High	Master Protein	P28066	Proteasome subunit alpha type-5 OS=Homo sapiens OX=9606 GN=PSMA5 PE=1 SV=3	0.002	3.727	11	2	3	2	1	241	26.4	4.79	1.89	2
FALSE	High	Master Protein	Q86XP3	ATP-dependent RNA helicase DDX42 OS=Homo sapiens OX=9606 GN=DDX42 PE=1 SV=1	0.002	3.702	2	2	3	2	1	938	102.9	7.02	0	2
FALSE	High	Master Protein	Q9BT78	COP9 signalosome complex subunit 4 OS=Homo sapiens OX=9606 GN=COPS4 PE=1 SV=1	0.002	3.701	5	2	2	2	1	406	46.2	5.83	0	2
FALSE	High	Master Protein	P61289	Proteasome activator complex subunit 3 OS=Homo sapiens OX=9606 GN=PSME3 PE=1 SV=1	0.002	3.699	4	1	2	1	1	254	29.5	5.95	4.76	1
FALSE	High	Master Protein	O00411	DNA-directed RNA polymerase, mitochondrial OS=Homo sapiens OX=9606 GN=POLRMT PE=1 SV=2	0.002	3.691	2	2	3	2	1	1230	138.5	8.98	1.64	2
FALSE	High	Master Protein	Q3SY69	Mitochondrial 10-formyltetrahydrofolate dehydrogenase OS=Homo sapiens OX=9606 GN=ALDH1L2 PE=1 SV=2	0.002	3.684	2	2	2	2	1	923	101.7	6.52	0	2
FALSE	High	Master Protein	Q9H0C8	Integrin-linked kinase-associated serine/threonine phosphatase 2C OS=Homo sapiens OX=9606 GN=ILKAP PE=1 SV=1	0.002	3.657	3	1	1	1	1	392	42.9	7.09	0	1
FALSE	High	Master Protein	O94952	F-box only protein 21 OS=Homo sapiens OX=9606 GN=FBXO21 PE=2 SV=2	0.002	3.657	3	2	2	2	1	628	72.2	6.09	1.87	2
FALSE	High	Master Protein	Q9NTK5	Obg-like ATPase 1 OS=Homo sapiens OX=9606 GN=OLA1 PE=1 SV=2	0.002	3.652	3	1	2	1	1	396	44.7	7.81	5.38	1
FALSE	High	Master Protein	P52888	Thimet oligopeptidase OS=Homo sapiens OX=9606 GN=THOP1 PE=1 SV=2	0.002	3.651	1	1	1	1	1	689	78.8	6.05	2.47	1
FALSE	High	Master Protein	Q96S59	Ran-binding protein 9 OS=Homo sapiens OX=9606 GN=RANBP9 PE=1 SV=1	0.002	3.632	2	1	1	1	1	729	77.8	6.79	1.94	1
FALSE	High	Master Protein	Q15154	Pericentriolar material 1 protein OS=Homo sapiens OX=9606 GN=PCM1 PE=1 SV=5	0.002	3.632	1	1	1	1	1	2024	228.4	5.02	1.78	1
FALSE	High	Master Protein	O95619	YEATS domain-containing protein 4 OS=Homo sapiens OX=9606 GN=YEATS4 PE=1 SV=1	0.002	3.63	11	2	2	2	1	227	26.5	8.41	0	2
FALSE	High	Master Protein	Q9NX58	Cell growth-regulating nucleolar protein OS=Homo sapiens OX=9606 GN=LYAR PE=1 SV=2	0.002	3.61	4	1	1	1	1	379	43.6	9.54	1.68	1
FALSE	High	Master Protein	Q9UKX7	Nuclear pore complex protein Nup50 OS=Homo sapiens OX=9606 GN=NUP50 PE=1 SV=2	0.002	3.607	6	2	2	2	1	468	50.1	7.06	0	2
FALSE	High	Master Protein	Q9UMY1	Nucleolar protein 7 OS=Homo sapiens OX=9606 GN=NOL7 PE=1 SV=2	0.002	3.589	5	1	1	1	1	257	29.4	9.67	1.73	1
FALSE	High	Master Protein	Q9H9B4	Sideroflexin-1 OS=Homo sapiens OX=9606 GN=SFXN1 PE=1 SV=4	0.002	3.584	3	1	2	1	1	322	35.6	9.07	2.02	1
FALSE	High	Master Protein	Q9H3N1	Thioredoxin-related transmembrane protein 1 OS=Homo sapiens OX=9606 GN=TMX1 PE=1 SV=1	0.002	3.58	9	2	2	2	1	280	31.8	4.98	0	2
FALSE	High	Master Protein	O14773	Tripeptidyl-peptidase 1 OS=Homo sapiens OX=9606 GN=TPP1 PE=1 SV=2	0.002	3.556	2	1	1	1	1	563	61.2	6.48	2.28	1
FALSE	High	Master Protein	P08133	Annexin A6 OS=Homo sapiens OX=9606 GN=ANXA6 PE=1 SV=3	0.002	3.53	3	2	2	2	1	673	75.8	5.6	0	2
FALSE	High	Master Protein	P61201	COP9 signalosome complex subunit 2 OS=Homo sapiens OX=9606 GN=COPS2 PE=1 SV=1	0.002	3.528	4	2	2	2	1	443	51.6	5.53	1.62	2
FALSE	High	Master Protein	Q96GM5	SWI/SNF-related matrix-associated actin-dependent regulator of chromatin subfamily D member 1 OS=Homo sapiens OX=9606 GN=SMARCD1 PE=1 SV=2	0.003	3.527	4	2	2	2	1	515	58.2	9.25	0	2
FALSE	High	Master Protein	P52565	Rho GDP-dissociation inhibitor 1 OS=Homo sapiens OX=9606 GN=ARHGDIA PE=1 SV=3	0.003	3.504	7	1	1	1	1	204	23.2	5.11	2.14	1
FALSE	High	Master Protein	Q9P2K5	Myelin expression factor 2 OS=Homo sapiens OX=9606 GN=MYEF2 PE=1 SV=3	0.003	3.495	3	2	2	1	1	600	64.1	8.75	0	2
FALSE	High	Master Protein	Q92925	SWI/SNF-related matrix-associated actin-dependent regulator of chromatin subfamily D member 2 OS=Homo sapiens OX=9606 GN=SMARCD2 PE=1 SV=3	0.003	3.494	3	1	1	1	1	531	58.9	9.64	0	1
FALSE	High	Master Protein	P78364	Polyhomeotic-like protein 1 OS=Homo sapiens OX=9606 GN=PHC1 PE=1 SV=3	0.003	3.473	1	1	1	1	1	1004	105.5	9.03	2.54	1
FALSE	High	Master Protein	P24928	DNA-directed RNA polymerase II subunit RPB1 OS=Homo sapiens OX=9606 GN=POLR2A PE=1 SV=2	0.003	3.465	1	2	2	2	1	1970	217	7.37	0	2
FALSE	High	Master Protein	P56545	C-terminal-binding protein 2 OS=Homo sapiens OX=9606 GN=CTBP2 PE=1 SV=1	0.003	3.463	4	2	3	2	1	445	48.9	6.95	1.89	2
FALSE	High	Master Protein	P46779	60S ribosomal protein L28 OS=Homo sapiens OX=9606 GN=RPL28 PE=1 SV=3	0.003	3.462	13	2	3	2	1	137	15.7	12.02	1.8	2
FALSE	High	Master Protein	Q13330	Metastasis-associated protein MTA1 OS=Homo sapiens OX=9606 GN=MTA1 PE=1 SV=2	0.003	3.459	2	1	1	1	1	715	80.7	9.26	2.32	1
FALSE	High	Master Protein	Q8WTT2	Nucleolar complex protein 3 homolog OS=Homo sapiens OX=9606 GN=NOC3L PE=1 SV=1	0.003	3.452	1	1	1	1	1	800	92.5	9.17	2.08	1
FALSE	High	Master Protein	O75874	Isocitrate dehydrogenase [NADP] cytoplasmic OS=Homo sapiens OX=9606 GN=IDH1 PE=1 SV=2	0.003	3.439	3	1	1	1	1	414	46.6	7.01	2.1	1
FALSE	High	Master Protein	Q9UL40	Zinc finger protein 346 OS=Homo sapiens OX=9606 GN=ZNF346 PE=1 SV=1	0.003	3.424	4	1	1	1	1	294	32.9	9.09	2.51	1
FALSE	High	Master Protein	Q2NL82	Pre-rRNA-processing protein TSR1 homolog OS=Homo sapiens OX=9606 GN=TSR1 PE=1 SV=1	0.003	3.418	1	1	2	1	1	804	91.8	7.42	2.14	1
FALSE	High	Master Protein	Q9Y315	Deoxyribose-phosphate aldolase OS=Homo sapiens OX=9606 GN=DERA PE=1 SV=2	0.003	3.411	4	1	1	1	1	318	35.2	8.94	2.04	1
FALSE	High	Master Protein	Q9P2R7	Succinate--CoA ligase [ADP-forming] subunit beta, mitochondrial OS=Homo sapiens OX=9606 GN=SUCLA2 PE=1 SV=3	0.003	3.392	4	2	2	2	1	463	50.3	7.42	0	2
FALSE	High	Master Protein	Q13564	NEDD8-activating enzyme E1 regulatory subunit OS=Homo sapiens OX=9606 GN=NAE1 PE=1 SV=1	0.003	3.387	2	1	1	1	1	534	60.2	5.4	2.38	1
FALSE	High	Master Protein	P60028	Rab GDP dissociation inhibitor alpha OS=Pan troglodytes OX=9598 GN=GDI1 PE=2 SV=1	0.003	3.374	5	2	2	1	1	447	50.6	5.14	0	2
FALSE	High	Master Protein	Q5T5Y3	Calmodulin-regulated spectrin-associated protein 1 OS=Homo sapiens OX=9606 GN=CAMSAP1 PE=1 SV=2	0.003	3.371	1	2	2	2	1	1602	177.9	6.73	0	2
FALSE	High	Master Protein	Q86U42	Polyadenylate-binding protein 2 OS=Homo sapiens OX=9606 GN=PABPN1 PE=1 SV=3	0.003	3.368	4	1	1	1	1	306	32.7	5.06	2.85	1
FALSE	High	Master Protein	P52948	Nuclear pore complex protein Nup98-Nup96 OS=Homo sapiens OX=9606 GN=NUP98 PE=1 SV=4	0.003	3.368	1	2	2	2	1	1817	197.5	6.4	0	2
FALSE	High	Master Protein	Q92785	Zinc finger protein ubi-d4 OS=Homo sapiens OX=9606 GN=DPF2 PE=1 SV=2	0.003	3.366	4	1	1	1	1	391	44.1	6.33	2.58	1
FALSE	High	Master Protein	Q9BWF3	RNA-binding protein 4 OS=Homo sapiens OX=9606 GN=RBM4 PE=1 SV=1	0.003	3.365	4	1	1	1	1	364	40.3	7.08	1.79	1
FALSE	High	Master Protein	Q14137	Ribosome biogenesis protein BOP1 OS=Homo sapiens OX=9606 GN=BOP1 PE=1 SV=2	0.003	3.361	1	1	1	1	1	746	83.6	6.19	2.72	1
FALSE	High	Master Protein	O43747	AP-1 complex subunit gamma-1 OS=Homo sapiens OX=9606 GN=AP1G1 PE=1 SV=5	0.003	3.36	1	1	1	1	1	822	91.3	6.8	1.84	1
FALSE	High	Master Protein	Q9NUL3	Double-stranded RNA-binding protein Staufen homolog 2 OS=Homo sapiens OX=9606 GN=STAU2 PE=1 SV=2	0.003	3.358	2	1	1	1	1	570	62.6	9.61	0	1
FALSE	High	Master Protein	O75475	PC4 and SFRS1-interacting protein OS=Homo sapiens OX=9606 GN=PSIP1 PE=1 SV=1	0.003	3.351	5	2	3	2	1	530	60.1	9.13	0	2
FALSE	High	Master Protein	Q8IX12	Cell division cycle and apoptosis regulator protein 1 OS=Homo sapiens OX=9606 GN=CCAR1 PE=1 SV=2	0.003	3.336	2	2	3	2	1	1150	132.7	5.76	3.32	2
FALSE	High	Master Protein	P62861	40S ribosomal protein S30 OS=Homo sapiens OX=9606 GN=FAU PE=1 SV=1	0.003	3.314	17	1	4	1	1	59	6.6	12.15	6	1
FALSE	High	Master Protein	P42696	RNA-binding protein 34 OS=Homo sapiens OX=9606 GN=RBM34 PE=1 SV=2	0.003	3.31	2	1	1	1	1	430	48.5	10.11	2.34	1
FALSE	High	Master Protein	P51665	26S proteasome non-ATPase regulatory subunit 7 OS=Homo sapiens OX=9606 GN=PSMD7 PE=1 SV=2	0.003	3.309	4	1	1	1	1	324	37	6.77	2.5	1
FALSE	High	Master Protein	P51148	Ras-related protein Rab-5C OS=Homo sapiens OX=9606 GN=RAB5C PE=1 SV=2	0.003	3.307	12	2	2	2	1	216	23.5	8.41	1.7	2
FALSE	High	Master Protein	P68402	Platelet-activating factor acetylhydrolase IB subunit beta OS=Homo sapiens OX=9606 GN=PAFAH1B2 PE=1 SV=1	0.003	3.283	4	1	2	1	1	229	25.6	5.92	4.18	1
FALSE	High	Master Protein	P06280	Alpha-galactosidase A OS=Homo sapiens OX=9606 GN=GLA PE=1 SV=1	0.004	3.267	3	1	1	1	1	429	48.7	5.6	2.5	1
FALSE	High	Master Protein	O75616	GTPase Era, mitochondrial OS=Homo sapiens OX=9606 GN=ERAL1 PE=1 SV=2	0.004	3.266	2	1	2	1	1	437	48.3	8.84	0	1
FALSE	High	Master Protein	O00232	26S proteasome non-ATPase regulatory subunit 12 OS=Homo sapiens OX=9606 GN=PSMD12 PE=1 SV=3	0.004	3.263	2	1	1	1	1	456	52.9	7.65	0	1
FALSE	High	Master Protein	Q6RFH5	WD repeat-containing protein 74 OS=Homo sapiens OX=9606 GN=WDR74 PE=1 SV=1	0.004	3.261	3	1	1	1	1	385	42.4	8.32	0	1
FALSE	High	Master Protein	O95271	Tankyrase-1 OS=Homo sapiens OX=9606 GN=TNKS PE=1 SV=2	0.004	3.26	2	2	2	2	1	1327	142	7.05	0	2
FALSE	High	Master Protein	P46782	40S ribosomal protein S5 OS=Homo sapiens OX=9606 GN=RPS5 PE=1 SV=4	0.004	3.254	6	1	1	1	1	204	22.9	9.72	2.45	1
FALSE	High	Master Protein	Q8IY63	Angiomotin-like protein 1 OS=Homo sapiens OX=9606 GN=AMOTL1 PE=1 SV=1	0.004	3.246	2	2	2	1	1	956	106.5	7.11	1.74	2
FALSE	High	Master Protein	Q96HS1	Serine/threonine-protein phosphatase PGAM5, mitochondrial OS=Homo sapiens OX=9606 GN=PGAM5 PE=1 SV=2	0.004	3.243	3	1	3	1	1	289	32	8.68	6.2	1
FALSE	High	Master Protein	Q96DF8	Splicing factor ESS-2 homolog OS=Homo sapiens OX=9606 GN=ESS2 PE=1 SV=1	0.004	3.24	2	1	1	1	1	476	52.5	7.56	0	1
FALSE	High	Master Protein	P21912	Succinate dehydrogenase [ubiquinone] iron-sulfur subunit, mitochondrial OS=Homo sapiens OX=9606 GN=SDHB PE=1 SV=3	0.004	3.234	3	1	2	1	1	280	31.6	8.76	4.51	1
FALSE	High	Master Protein	P15374	Ubiquitin carboxyl-terminal hydrolase isozyme L3 OS=Homo sapiens OX=9606 GN=UCHL3 PE=1 SV=1	0.004	3.22	4	1	2	1	1	230	26.2	4.92	1.71	1
FALSE	High	Master Protein	Q00577	Transcriptional activator protein Pur-alpha OS=Homo sapiens OX=9606 GN=PURA PE=1 SV=2	0.004	3.216	3	1	3	1	1	322	34.9	6.44	6.28	1
FALSE	High	Master Protein	Q9NXF7	DDB1- and CUL4-associated factor 16 OS=Homo sapiens OX=9606 GN=DCAF16 PE=1 SV=1	0.004	3.207	6	1	1	1	1	216	24.2	6.04	2.07	1
FALSE	High	Master Protein	Q6YN16	Hydroxysteroid dehydrogenase-like protein 2 OS=Homo sapiens OX=9606 GN=HSDL2 PE=1 SV=1	0.004	3.205	3	1	2	1	1	418	45.4	7.99	4.77	1
FALSE	High	Master Protein	Q8WXI9	Transcriptional repressor p66-beta OS=Homo sapiens OX=9606 GN=GATAD2B PE=1 SV=1	0.004	3.199	2	1	2	1	1	593	65.2	9.7	1.67	1
FALSE	High	Master Protein	P38117	Electron transfer flavoprotein subunit beta OS=Homo sapiens OX=9606 GN=ETFB PE=1 SV=3	0.004	3.193	4	1	1	1	1	255	27.8	8.1	2.19	1
FALSE	High	Master Protein	P07954	Fumarate hydratase, mitochondrial OS=Homo sapiens OX=9606 GN=FH PE=1 SV=3	0.004	3.192	4	1	1	1	1	510	54.6	8.76	1.7	1
FALSE	High	Master Protein	Q9GZS1	DNA-directed RNA polymerase I subunit RPA49 OS=Homo sapiens OX=9606 GN=POLR1E PE=1 SV=2	0.004	3.178	4	2	2	2	1	481	53.9	8.56	0	2
FALSE	High	Master Protein	P46776	60S ribosomal protein L27a OS=Homo sapiens OX=9606 GN=RPL27A PE=1 SV=2	0.004	3.154	7	1	5	1	1	148	16.6	11	11.48	1
FALSE	High	Master Protein	P42126	Enoyl-CoA delta isomerase 1, mitochondrial OS=Homo sapiens OX=9606 GN=ECI1 PE=1 SV=1	0.004	3.152	8	2	2	2	1	302	32.8	8.54	1.65	2
FALSE	High	Master Protein	P62269	40S ribosomal protein S18 OS=Homo sapiens OX=9606 GN=RPS18 PE=1 SV=3	0.004	3.151	5	1	1	1	1	152	17.7	10.99	0	1
FALSE	High	Master Protein	Q16563	Synaptophysin-like protein 1 OS=Homo sapiens OX=9606 GN=SYPL1 PE=1 SV=1	0.004	3.147	4	1	2	1	1	259	28.5	8.43	3.75	1
FALSE	High	Master Protein	P78346	Ribonuclease P protein subunit p30 OS=Homo sapiens OX=9606 GN=RPP30 PE=1 SV=1	0.004	3.135	7	2	2	2	1	268	29.3	8.91	0	2
FALSE	High	Master Protein	Q96Q89	Kinesin-like protein KIF20B OS=Homo sapiens OX=9606 GN=KIF20B PE=1 SV=3	0.004	3.131	1	1	1	1	1	1820	210.5	5.67	1.87	1
FALSE	High	Master Protein	O95433	Activator of 90 kDa heat shock protein ATPase homolog 1 OS=Homo sapiens OX=9606 GN=AHSA1 PE=1 SV=1	0.004	3.127	4	1	1	1	1	338	38.3	5.53	0	1
FALSE	High	Master Protein	Q9H7D7	WD repeat-containing protein 26 OS=Homo sapiens OX=9606 GN=WDR26 PE=1 SV=3	0.004	3.114	2	1	1	1	1	661	72.1	6.16	1.69	1
FALSE	High	Master Protein	Q96L92	Sorting nexin-27 OS=Homo sapiens OX=9606 GN=SNX27 PE=1 SV=2	0.004	3.113	2	1	1	1	1	541	61.2	6.49	1.98	1
FALSE	High	Master Protein	O00264	Membrane-associated progesterone receptor component 1 OS=Homo sapiens OX=9606 GN=PGRMC1 PE=1 SV=3	0.004	3.106	7	1	1	1	1	195	21.7	4.7	1.88	1
FALSE	High	Master Protein	Q8WWH5	Probable tRNA pseudouridine synthase 1 OS=Homo sapiens OX=9606 GN=TRUB1 PE=1 SV=1	0.004	3.103	3	1	1	1	1	349	37.2	8.25	2.31	1
FALSE	High	Master Protein	Q9Y6J0	Calcineurin-binding protein cabin-1 OS=Homo sapiens OX=9606 GN=CABIN1 PE=1 SV=1	0.004	3.097	0	1	1	1	1	2220	246.2	6.02	0	1
FALSE	High	Master Protein	Q9C0C2	182 kDa tankyrase-1-binding protein OS=Homo sapiens OX=9606 GN=TNKS1BP1 PE=1 SV=4	0.004	3.085	1	2	2	2	1	1729	181.7	4.86	0	2
FALSE	High	Master Protein	Q99575	Ribonucleases P/MRP protein subunit POP1 OS=Homo sapiens OX=9606 GN=POP1 PE=1 SV=2	0.004	3.082	1	1	1	1	1	1024	114.6	9.22	2.02	1
FALSE	High	Master Protein	Q16539	Mitogen-activated protein kinase 14 OS=Homo sapiens OX=9606 GN=MAPK14 PE=1 SV=3	0.004	3.08	4	2	2	2	1	360	41.3	5.78	0	2
FALSE	High	Master Protein	A0MZ66	Shootin-1 OS=Homo sapiens OX=9606 GN=SHTN1 PE=1 SV=4	0.004	3.075	2	1	1	1	1	631	71.6	5.33	0	1
FALSE	High	Master Protein	Q9HD26	Golgi-associated PDZ and coiled-coil motif-containing protein OS=Homo sapiens OX=9606 GN=GOPC PE=1 SV=1	0.005	3.073	2	1	3	1	1	462	50.5	5.92	4.38	1
FALSE	High	Master Protein	Q13643	Four and a half LIM domains protein 3 OS=Homo sapiens OX=9606 GN=FHL3 PE=1 SV=4	0.005	3.07	4	1	1	1	1	280	31.2	6.2	1.83	1
FALSE	High	Master Protein	Q9UBL3	Set1/Ash2 histone methyltransferase complex subunit ASH2 OS=Homo sapiens OX=9606 GN=ASH2L PE=1 SV=1	0.005	3.065	1	1	1	1	1	628	68.7	5.69	0	1
FALSE	High	Master Protein	P14550	Alcohol dehydrogenase [NADP(+)] OS=Homo sapiens OX=9606 GN=AKR1A1 PE=1 SV=3	0.005	3.058	3	1	1	1	1	325	36.6	6.79	0	1
FALSE	High	Master Protein	Q8N5P1	Zinc finger CCCH domain-containing protein 8 OS=Homo sapiens OX=9606 GN=ZC3H8 PE=1 SV=2	0.005	3.055	3	1	1	1	1	291	33.6	8.28	0	1
FALSE	High	Master Protein	Q9NPF5	DNA methyltransferase 1-associated protein 1 OS=Homo sapiens OX=9606 GN=DMAP1 PE=1 SV=1	0.005	3.054	3	1	1	1	1	467	53	9.5	0	1
FALSE	High	Master Protein	Q9Y4E8	Ubiquitin carboxyl-terminal hydrolase 15 OS=Homo sapiens OX=9606 GN=USP15 PE=1 SV=3	0.005	3.054	1	1	1	1	1	981	112.3	5.22	1.99	1
FALSE	High	Master Protein	Q5VU43	Myomegalin OS=Homo sapiens OX=9606 GN=PDE4DIP PE=1 SV=3	0.005	3.05	0	1	1	1	1	2346	264.9	5.47	0	1
FALSE	High	Master Protein	Q9HCJ3	Ribonucleoprotein PTB-binding 2 OS=Homo sapiens OX=9606 GN=RAVER2 PE=1 SV=2	0.005	3.042	2	1	1	1	1	691	74.3	7.47	2.17	1
FALSE	High	Master Protein	P50995	Annexin A11 OS=Homo sapiens OX=9606 GN=ANXA11 PE=1 SV=1	0.005	3.039	4	2	2	2	1	505	54.4	7.65	0	2
FALSE	High	Master Protein	P25398	40S ribosomal protein S12 OS=Homo sapiens OX=9606 GN=RPS12 PE=1 SV=3	0.005	3.036	7	1	1	1	1	132	14.5	7.21	1.61	1
FALSE	High	Master Protein	Q92599	Septin-8 OS=Homo sapiens OX=9606 GN=SEPT8 PE=1 SV=4	0.005	3.034	2	1	3	1	1	483	55.7	6.28	4.24	1
FALSE	High	Master Protein	Q99873	Protein arginine N-methyltransferase 1 OS=Homo sapiens OX=9606 GN=PRMT1 PE=1 SV=3	0.005	3.025	3	1	1	1	1	371	42.4	5.35	1.71	1
FALSE	High	Master Protein	Q00325	Phosphate carrier protein, mitochondrial OS=Homo sapiens OX=9606 GN=SLC25A3 PE=1 SV=2	0.005	3.018	3	1	3	1	1	362	40.1	9.38	3.64	1
FALSE	High	Master Protein	Q96JM3	Chromosome alignment-maintaining phosphoprotein 1 OS=Homo sapiens OX=9606 GN=CHAMP1 PE=1 SV=2	0.005	3.018	1	1	1	1	1	812	89	8.44	0	1
FALSE	High	Master Protein	P62851	40S ribosomal protein S25 OS=Homo sapiens OX=9606 GN=RPS25 PE=1 SV=1	0.005	3.017	7	1	1	1	1	125	13.7	10.11	2.14	1
FALSE	High	Master Protein	P30520	Adenylosuccinate synthetase isozyme 2 OS=Homo sapiens OX=9606 GN=ADSS PE=1 SV=3	0.005	3.011	3	1	1	1	1	456	50.1	6.55	1.82	1
FALSE	High	Master Protein	Q96IJ6	Mannose-1-phosphate guanyltransferase alpha OS=Homo sapiens OX=9606 GN=GMPPA PE=1 SV=1	0.005	3.01	3	1	1	1	1	420	46.3	7.21	1.61	1
FALSE	High	Master Protein	O43148	mRNA cap guanine-N7 methyltransferase OS=Homo sapiens OX=9606 GN=RNMT PE=1 SV=1	0.005	3.001	2	1	1	1	1	476	54.8	6.61	1.78	1
FALSE	High	Master Protein	P15104	Glutamine synthetase OS=Homo sapiens OX=9606 GN=GLUL PE=1 SV=4	0.005	3	7	2	2	2	1	373	42	6.89	0	2
FALSE	High	Master Protein	Q9HB07	UPF0160 protein MYG1, mitochondrial OS=Homo sapiens OX=9606 GN=C12orf10 PE=1 SV=2	0.005	2.996	3	1	1	1	1	376	42.4	6.67	2.1	1
FALSE	High	Master Protein	Q9BV20	Methylthioribose-1-phosphate isomerase OS=Homo sapiens OX=9606 GN=MRI1 PE=1 SV=1	0.005	2.994	3	1	1	1	1	369	39.1	6.3	1.98	1
FALSE	High	Master Protein	Q15061	WD repeat-containing protein 43 OS=Homo sapiens OX=9606 GN=WDR43 PE=1 SV=3	0.005	2.989	1	1	2	1	1	677	74.8	5.57	2.2	1
FALSE	High	Master Protein	P23257	Tubulin gamma-1 chain OS=Drosophila melanogaster OX=7227 GN=gammaTub23C PE=1 SV=2	0.005	2.982	2	1	2	1	1	475	53.3	5.94	4.5	1
FALSE	High	Master Protein	P12955	Xaa-Pro dipeptidase OS=Homo sapiens OX=9606 GN=PEPD PE=1 SV=3	0.005	2.981	2	1	1	1	1	493	54.5	6	1.92	1
FALSE	High	Master Protein	P49406	39S ribosomal protein L19, mitochondrial OS=Homo sapiens OX=9606 GN=MRPL19 PE=1 SV=2	0.005	2.979	3	1	1	1	1	292	33.5	9.5	2.04	1
FALSE	High	Master Protein	Q7L3T8	Probable proline--tRNA ligase, mitochondrial OS=Homo sapiens OX=9606 GN=PARS2 PE=1 SV=1	0.005	2.967	2	1	1	1	1	475	53.2	8.1	0	1
FALSE	High	Master Protein	O94927	HAUS augmin-like complex subunit 5 OS=Homo sapiens OX=9606 GN=HAUS5 PE=1 SV=2	0.005	2.965	2	1	1	1	1	633	71.6	8.51	2.1	1
FALSE	High	Master Protein	Q12824	SWI/SNF-related matrix-associated actin-dependent regulator of chromatin subfamily B member 1 OS=Homo sapiens OX=9606 GN=SMARCB1 PE=1 SV=2	0.005	2.96	3	1	2	1	1	385	44.1	6.23	4.22	1
FALSE	High	Master Protein	Q9UPN9	E3 ubiquitin-protein ligase TRIM33 OS=Homo sapiens OX=9606 GN=TRIM33 PE=1 SV=3	0.005	2.951	1	1	1	1	1	1127	122.5	6.67	0	1
FALSE	High	Master Protein	Q07021	Complement component 1 Q subcomponent-binding protein, mitochondrial OS=Homo sapiens OX=9606 GN=C1QBP PE=1 SV=1	0.005	2.944	5	1	1	1	1	282	31.3	4.84	2.06	1
FALSE	High	Master Protein	Q5H9R7	Serine/threonine-protein phosphatase 6 regulatory subunit 3 OS=Homo sapiens OX=9606 GN=PPP6R3 PE=1 SV=2	0.005	2.943	1	1	1	1	1	873	97.6	4.6	1.76	1
FALSE	High	Master Protein	Q8IV08	Phospholipase D3 OS=Homo sapiens OX=9606 GN=PLD3 PE=1 SV=1	0.005	2.938	2	1	1	1	1	490	54.7	6.47	2.05	1
FALSE	High	Master Protein	Q9UJX3	Anaphase-promoting complex subunit 7 OS=Homo sapiens OX=9606 GN=ANAPC7 PE=1 SV=4	0.005	2.93	2	1	1	1	1	599	66.8	5.64	2.19	1
FALSE	High	Master Protein	Q8IUR7	Armadillo repeat-containing protein 8 OS=Homo sapiens OX=9606 GN=ARMC8 PE=1 SV=2	0.005	2.924	2	1	1	1	1	673	75.5	6.73	1.66	1
FALSE	High	Master Protein	P21281	V-type proton ATPase subunit B, brain isoform OS=Homo sapiens OX=9606 GN=ATP6V1B2 PE=1 SV=3	0.005	2.916	2	1	1	1	1	511	56.5	5.81	2.09	1
FALSE	High	Master Protein	Q9NY12	H/ACA ribonucleoprotein complex subunit 1 OS=Homo sapiens OX=9606 GN=GAR1 PE=1 SV=1	0.005	2.913	12	2	2	2	1	217	22.3	10.92	0	2
FALSE	High	Master Protein	Q14671	Pumilio homolog 1 OS=Homo sapiens OX=9606 GN=PUM1 PE=1 SV=3	0.005	2.912	1	1	1	1	1	1186	126.4	6.84	1.63	1
FALSE	High	Master Protein	O94874	E3 UFM1-protein ligase 1 OS=Homo sapiens OX=9606 GN=UFL1 PE=1 SV=2	0.005	2.912	1	1	2	1	1	794	89.5	6.79	0	1
FALSE	High	Master Protein	Q9UBX3	Mitochondrial dicarboxylate carrier OS=Homo sapiens OX=9606 GN=SLC25A10 PE=1 SV=2	0.005	2.91	3	1	1	1	1	287	31.3	9.54	0	1
FALSE	High	Master Protein	Q9UJX4	Anaphase-promoting complex subunit 5 OS=Homo sapiens OX=9606 GN=ANAPC5 PE=1 SV=2	0.005	2.908	1	1	1	1	1	755	85	6.87	1.87	1
FALSE	High	Master Protein	Q9HCD5	Nuclear receptor coactivator 5 OS=Homo sapiens OX=9606 GN=NCOA5 PE=1 SV=2	0.005	2.907	2	1	1	1	1	579	65.5	9.6	1.65	1
FALSE	High	Master Protein	Q9BZZ5	Apoptosis inhibitor 5 OS=Homo sapiens OX=9606 GN=API5 PE=1 SV=3	0.005	2.883	4	2	4	2	1	524	59	7.34	0	2
FALSE	High	Master Protein	Q9NQT8	Kinesin-like protein KIF13B OS=Homo sapiens OX=9606 GN=KIF13B PE=1 SV=2	0.005	2.882	1	1	1	1	1	1826	202.7	5.88	0	1
FALSE	High	Master Protein	Q13428	Treacle protein OS=Homo sapiens OX=9606 GN=TCOF1 PE=1 SV=3	0.005	2.875	1	1	2	1	1	1488	152	9.04	2.02	1
FALSE	High	Master Protein	Q16630	Cleavage and polyadenylation specificity factor subunit 6 OS=Homo sapiens OX=9606 GN=CPSF6 PE=1 SV=2	0.005	2.875	2	1	2	1	1	551	59.2	7.15	1.83	1
FALSE	High	Master Protein	Q15648	Mediator of RNA polymerase II transcription subunit 1 OS=Homo sapiens OX=9606 GN=MED1 PE=1 SV=4	0.005	2.873	1	1	4	1	1	1581	168.4	8.73	1.81	1
FALSE	High	Master Protein	Q9P287	BRCA2 and CDKN1A-interacting protein OS=Homo sapiens OX=9606 GN=BCCIP PE=1 SV=1	0.005	2.873	3	1	1	1	1	314	36	4.61	0	1
FALSE	High	Master Protein	Q06203	Amidophosphoribosyltransferase OS=Homo sapiens OX=9606 GN=PPAT PE=1 SV=1	0.005	2.866	2	1	1	1	1	517	57.4	6.76	1.94	1
FALSE	High	Master Protein	Q8NFH5	Nucleoporin NUP35 OS=Homo sapiens OX=9606 GN=NUP35 PE=1 SV=1	0.005	2.862	4	1	1	1	1	326	34.8	9.09	0	1
FALSE	High	Master Protein	Q15345	Leucine-rich repeat-containing protein 41 OS=Homo sapiens OX=9606 GN=LRRC41 PE=1 SV=3	0.005	2.861	1	1	1	1	1	812	88.6	8.38	0	1
FALSE	High	Master Protein	Q5JTV8	Torsin-1A-interacting protein 1 OS=Homo sapiens OX=9606 GN=TOR1AIP1 PE=1 SV=2	0.005	2.86	2	1	2	1	1	583	66.2	8.18	1.72	1
FALSE	High	Master Protein	P30048	Thioredoxin-dependent peroxide reductase, mitochondrial OS=Homo sapiens OX=9606 GN=PRDX3 PE=1 SV=3	0.005	2.853	5	1	2	1	1	256	27.7	7.78	2.07	1
FALSE	High	Master Protein	Q96FW1	Ubiquitin thioesterase OTUB1 OS=Homo sapiens OX=9606 GN=OTUB1 PE=1 SV=2	0.005	2.851	3	1	1	1	1	271	31.3	4.94	2.17	1
FALSE	High	Master Protein	Q9BRL6	Serine/arginine-rich splicing factor 8 OS=Homo sapiens OX=9606 GN=SRSF8 PE=1 SV=1	0.005	2.848	3	1	2	1	1	282	32.3	11.72	5.17	1
FALSE	High	Master Protein	Q9GZR7	ATP-dependent RNA helicase DDX24 OS=Homo sapiens OX=9606 GN=DDX24 PE=1 SV=1	0.005	2.839	1	1	1	1	1	859	96.3	9.06	1.95	1
FALSE	High	Master Protein	Q13242	Serine/arginine-rich splicing factor 9 OS=Homo sapiens OX=9606 GN=SRSF9 PE=1 SV=1	0.005	2.838	5	1	2	1	1	221	25.5	8.65	4	1
FALSE	High	Master Protein	P00367	Glutamate dehydrogenase 1, mitochondrial OS=Homo sapiens OX=9606 GN=GLUD1 PE=1 SV=2	0.005	2.832	1	1	1	1	1	558	61.4	7.8	1.67	1
FALSE	High	Master Protein	O75746	Calcium-binding mitochondrial carrier protein Aralar1 OS=Homo sapiens OX=9606 GN=SLC25A12 PE=1 SV=2	0.005	2.832	1	1	1	1	1	678	74.7	8.38	2.05	1
FALSE	High	Master Protein	Q9Y399	28S ribosomal protein S2, mitochondrial OS=Homo sapiens OX=9606 GN=MRPS2 PE=1 SV=1	0.005	2.832	3	1	2	1	1	296	33.2	9.26	1.63	1
FALSE	High	Master Protein	Q8N6M0	OTU domain-containing protein 6B OS=Homo sapiens OX=9606 GN=OTUD6B PE=1 SV=1	0.005	2.829	4	1	1	1	1	293	33.8	6.05	1.96	1
FALSE	High	Master Protein	O15084	Serine/threonine-protein phosphatase 6 regulatory ankyrin repeat subunit A OS=Homo sapiens OX=9606 GN=ANKRD28 PE=1 SV=5	0.005	2.826	1	1	1	1	1	1053	112.9	6.25	0	1
FALSE	High	Master Protein	O00233	26S proteasome non-ATPase regulatory subunit 9 OS=Homo sapiens OX=9606 GN=PSMD9 PE=1 SV=3	0.005	2.825	5	1	1	1	1	223	24.7	6.95	1.9	1
FALSE	High	Master Protein	Q5UIP0	Telomere-associated protein RIF1 OS=Homo sapiens OX=9606 GN=RIF1 PE=1 SV=2	0.005	2.825	0	1	1	1	1	2472	274.3	5.52	1.98	1
FALSE	High	Master Protein	P36915	Guanine nucleotide-binding protein-like 1 OS=Homo sapiens OX=9606 GN=GNL1 PE=1 SV=2	0.005	2.824	2	1	1	1	1	607	68.6	5.8	0	1
FALSE	High	Master Protein	P37837	Transaldolase OS=Homo sapiens OX=9606 GN=TALDO1 PE=1 SV=2	0.005	2.823	3	1	1	1	1	337	37.5	6.81	1.82	1
FALSE	High	Master Protein	Q15007	Pre-mRNA-splicing regulator WTAP OS=Homo sapiens OX=9606 GN=WTAP PE=1 SV=2	0.005	2.818	3	1	1	1	1	396	44.2	5.19	1.8	1
FALSE	High	Master Protein	O60568	Procollagen-lysine,2-oxoglutarate 5-dioxygenase 3 OS=Homo sapiens OX=9606 GN=PLOD3 PE=1 SV=1	0.005	2.816	2	1	1	1	1	738	84.7	6.05	1.61	1
FALSE	High	Master Protein	Q9BPW8	Protein NipSnap homolog 1 OS=Homo sapiens OX=9606 GN=NIPSNAP1 PE=1 SV=1	0.005	2.812	3	1	1	1	1	284	33.3	9.31	0	1
FALSE	High	Master Protein	Q96HC4	PDZ and LIM domain protein 5 OS=Homo sapiens OX=9606 GN=PDLIM5 PE=1 SV=5	0.005	2.808	2	1	2	1	1	596	63.9	8.21	0	1
FALSE	High	Master Protein	O43670	BUB3-interacting and GLEBS motif-containing protein ZNF207 OS=Homo sapiens OX=9606 GN=ZNF207 PE=1 SV=1	0.005	2.808	3	1	2	1	1	478	50.7	9.1	3.66	1
FALSE	High	Master Protein	Q96KP4	Cytosolic non-specific dipeptidase OS=Homo sapiens OX=9606 GN=CNDP2 PE=1 SV=2	0.005	2.804	2	1	1	1	1	475	52.8	5.97	0	1
FALSE	High	Master Protein	Q14574	Desmocollin-3 OS=Homo sapiens OX=9606 GN=DSC3 PE=1 SV=3	0.005	2.803	1	1	1	1	1	896	99.9	6.1	2.01	1
FALSE	High	Master Protein	Q16637	Survival motor neuron protein OS=Homo sapiens OX=9606 GN=SMN1 PE=1 SV=1	0.006	2.802	3	1	2	1	1	294	31.8	6.55	2.39	1
FALSE	High	Master Protein	Q53GS9	U4/U6.U5 tri-snRNP-associated protein 2 OS=Homo sapiens OX=9606 GN=USP39 PE=1 SV=2	0.006	2.8	2	1	1	1	1	565	65.3	8.91	1.61	1
FALSE	High	Master Protein	Q12800	Alpha-globin transcription factor CP2 OS=Homo sapiens OX=9606 GN=TFCP2 PE=1 SV=2	0.006	2.797	2	1	1	1	1	502	57.2	5.8	0	1
FALSE	High	Master Protein	Q15637	Splicing factor 1 OS=Homo sapiens OX=9606 GN=SF1 PE=1 SV=4	0.006	2.793	2	1	1	1	1	639	68.3	8.98	0	1
FALSE	High	Master Protein	O95394	Phosphoacetylglucosamine mutase OS=Homo sapiens OX=9606 GN=PGM3 PE=1 SV=1	0.006	2.792	2	1	2	1	1	542	59.8	6.25	0	1
FALSE	High	Master Protein	Q6NZY4	Zinc finger CCHC domain-containing protein 8 OS=Homo sapiens OX=9606 GN=ZCCHC8 PE=1 SV=2	0.006	2.79	2	1	2	1	1	707	78.5	4.87	1.68	1
FALSE	High	Master Protein	P41240	Tyrosine-protein kinase CSK OS=Homo sapiens OX=9606 GN=CSK PE=1 SV=1	0.006	2.79	2	1	2	1	1	450	50.7	7.06	0	1
FALSE	High	Master Protein	P04792	Heat shock protein beta-1 OS=Homo sapiens OX=9606 GN=HSPB1 PE=1 SV=2	0.005	2.781	5	1	1	1	1	205	22.8	6.4	0	1
FALSE	High	Master Protein	Q9H814	Phosphorylated adapter RNA export protein OS=Homo sapiens OX=9606 GN=PHAX PE=1 SV=1	0.005	2.779	3	1	1	1	1	394	44.4	5.4	2.03	1
FALSE	High	Master Protein	Q9NWH9	SAFB-like transcription modulator OS=Homo sapiens OX=9606 GN=SLTM PE=1 SV=2	0.005	2.779	1	1	2	1	1	1034	117.1	7.87	1.76	1
FALSE	High	Master Protein	O43824	Putative GTP-binding protein 6 OS=Homo sapiens OX=9606 GN=GTPBP6 PE=2 SV=4	0.005	2.778	2	1	1	1	1	516	56.9	9.42	0	1
FALSE	High	Master Protein	P05109	Protein S100-A8 OS=Homo sapiens OX=9606 GN=S100A8 PE=1 SV=1	0.005	2.778	12	1	1	1	1	93	10.8	7.03	1.8	1
FALSE	High	Master Protein	P51617	Interleukin-1 receptor-associated kinase 1 OS=Homo sapiens OX=9606 GN=IRAK1 PE=1 SV=2	0.005	2.772	1	1	2	1	1	712	76.5	6.62	1.74	1
FALSE	High	Master Protein	Q8NBJ5	Procollagen galactosyltransferase 1 OS=Homo sapiens OX=9606 GN=COLGALT1 PE=1 SV=1	0.005	2.771	1	1	1	1	1	622	71.6	7.31	0	1
FALSE	High	Master Protein	Q9NR45	Sialic acid synthase OS=Homo sapiens OX=9606 GN=NANS PE=1 SV=2	0.005	2.771	4	1	1	1	1	359	40.3	6.74	1.63	1
FALSE	High	Master Protein	Q13112	Chromatin assembly factor 1 subunit B OS=Homo sapiens OX=9606 GN=CHAF1B PE=1 SV=1	0.005	2.769	2	1	1	1	1	559	61.5	7.5	0	1
FALSE	High	Master Protein	Q13131	5'-AMP-activated protein kinase catalytic subunit alpha-1 OS=Homo sapiens OX=9606 GN=PRKAA1 PE=1 SV=4	0.005	2.769	2	1	3	1	1	559	64	8.12	3.75	1
FALSE	High	Master Protein	P17931	Galectin-3 OS=Homo sapiens OX=9606 GN=LGALS3 PE=1 SV=5	0.005	2.766	4	1	1	1	1	250	26.1	8.56	0	1
FALSE	High	Master Protein	Q9BTE7	DCN1-like protein 5 OS=Homo sapiens OX=9606 GN=DCUN1D5 PE=1 SV=1	0.005	2.765	4	1	1	1	1	237	27.5	5.58	0	1
FALSE	High	Master Protein	Q6VN20	Ran-binding protein 10 OS=Homo sapiens OX=9606 GN=RANBP10 PE=1 SV=1	0.005	2.765	2	1	1	1	1	620	67.2	6.77	2.55	1
FALSE	High	Master Protein	Q9Y3F4	Serine-threonine kinase receptor-associated protein OS=Homo sapiens OX=9606 GN=STRAP PE=1 SV=1	0.005	2.757	3	1	2	1	1	350	38.4	5.12	2.09	1
FALSE	High	Master Protein	P36871	Phosphoglucomutase-1 OS=Homo sapiens OX=9606 GN=PGM1 PE=1 SV=3	0.005	2.753	2	1	1	1	1	562	61.4	6.76	2.18	1
FALSE	High	Master Protein	P38606	V-type proton ATPase catalytic subunit A OS=Homo sapiens OX=9606 GN=ATP6V1A PE=1 SV=2	0.005	2.745	2	1	1	1	1	617	68.3	5.52	0	1
FALSE	High	Master Protein	Q9UIG0	Tyrosine-protein kinase BAZ1B OS=Homo sapiens OX=9606 GN=BAZ1B PE=1 SV=2	0.005	2.742	1	1	1	1	1	1483	170.8	8.48	0	1
FALSE	High	Master Protein	Q9UKF6	Cleavage and polyadenylation specificity factor subunit 3 OS=Homo sapiens OX=9606 GN=CPSF3 PE=1 SV=1	0.005	2.741	1	1	1	1	1	684	77.4	5.6	1.82	1
FALSE	High	Master Protein	Q9NP81	Serine--tRNA ligase, mitochondrial OS=Homo sapiens OX=9606 GN=SARS2 PE=1 SV=1	0.005	2.741	2	1	1	1	1	518	58.2	8.13	0	1
FALSE	High	Master Protein	P04080	Cystatin-B OS=Homo sapiens OX=9606 GN=CSTB PE=1 SV=2	0.005	2.738	12	1	1	1	1	98	11.1	7.56	1.63	1
FALSE	High	Master Protein	Q5JTH9	RRP12-like protein OS=Homo sapiens OX=9606 GN=RRP12 PE=1 SV=2	0.005	2.737	1	1	1	1	1	1297	143.6	8.75	1.8	1
FALSE	High	Master Protein	P31040	Succinate dehydrogenase [ubiquinone] flavoprotein subunit, mitochondrial OS=Homo sapiens OX=9606 GN=SDHA PE=1 SV=2	0.005	2.734	2	1	3	1	1	664	72.6	7.39	0	1
FALSE	High	Master Protein	O94925	Glutaminase kidney isoform, mitochondrial OS=Homo sapiens OX=9606 GN=GLS PE=1 SV=1	0.005	2.732	1	1	1	1	1	669	73.4	7.77	1.96	1
FALSE	High	Master Protein	Q9Y2W1	Thyroid hormone receptor-associated protein 3 OS=Homo sapiens OX=9606 GN=THRAP3 PE=1 SV=2	0.005	2.73	1	1	1	1	1	955	108.6	10.15	0	1
FALSE	High	Master Protein	Q96P16	Regulation of nuclear pre-mRNA domain-containing protein 1A OS=Homo sapiens OX=9606 GN=RPRD1A PE=1 SV=1	0.005	2.729	3	1	1	1	1	312	35.7	7.55	2.01	1
FALSE	High	Master Protein	Q6ZU65	Ubinuclein-2 OS=Homo sapiens OX=9606 GN=UBN2 PE=1 SV=2	0.005	2.727	1	1	1	1	1	1347	146	9.19	2.09	1
FALSE	High	Master Protein	O43707	Alpha-actinin-4 OS=Homo sapiens OX=9606 GN=ACTN4 PE=1 SV=2	0.005	2.726	1	1	1	1	1	911	104.8	5.44	0	1
FALSE	High	Master Protein	O14654	Insulin receptor substrate 4 OS=Homo sapiens OX=9606 GN=IRS4 PE=1 SV=1	0.005	2.724	1	1	1	1	1	1257	133.7	8.44	2.39	1
FALSE	High	Master Protein	Q13472	DNA topoisomerase 3-alpha OS=Homo sapiens OX=9606 GN=TOP3A PE=1 SV=1	0.005	2.718	1	1	2	1	1	1001	112.3	8.34	0	1
FALSE	High	Master Protein	Q5VWZ2	Lysophospholipase-like protein 1 OS=Homo sapiens OX=9606 GN=LYPLAL1 PE=1 SV=3	0.005	2.716	4	1	1	1	1	237	26.3	7.84	1.75	1
FALSE	High	Master Protein	Q96LA8	Protein arginine N-methyltransferase 6 OS=Homo sapiens OX=9606 GN=PRMT6 PE=1 SV=1	0.005	2.709	2	1	1	1	1	375	41.9	5.44	0	1
FALSE	High	Master Protein	A8MVJ9	Putative histone PARylation factor 1-like OS=Homo sapiens OX=9606 PE=5 SV=1	0.005	2.705	3	1	2	1	1	347	39.7	8.1	1.73	1
FALSE	High	Master Protein	P28838	Cytosol aminopeptidase OS=Homo sapiens OX=9606 GN=LAP3 PE=1 SV=3	0.005	2.701	2	1	1	1	1	519	56.1	7.93	1.96	1
FALSE	High	Master Protein	Q12948	Forkhead box protein C1 OS=Homo sapiens OX=9606 GN=FOXC1 PE=1 SV=3	0.007	2.69	2	1	1	1	1	553	56.8	8.51	2.05	1
FALSE	High	Master Protein	Q16594	Transcription initiation factor TFIID subunit 9 OS=Homo sapiens OX=9606 GN=TAF9 PE=1 SV=1	0.007	2.687	3	1	1	1	1	264	29	8.66	0	1
FALSE	High	Master Protein	Q9Y570	Protein phosphatase methylesterase 1 OS=Homo sapiens OX=9606 GN=PPME1 PE=1 SV=3	0.007	2.686	2	1	1	1	1	386	42.3	5.97	2.17	1
FALSE	High	Master Protein	O75600	2-amino-3-ketobutyrate coenzyme A ligase, mitochondrial OS=Homo sapiens OX=9606 GN=GCAT PE=1 SV=1	0.007	2.68	5	1	1	1	1	419	45.3	8.05	0	1
FALSE	High	Master Protein	Q9Y314	Nitric oxide synthase-interacting protein OS=Homo sapiens OX=9606 GN=NOSIP PE=1 SV=1	0.007	2.677	5	1	1	1	1	301	33.2	8.82	0	1
FALSE	High	Master Protein	Q9NVU7	Protein SDA1 homolog OS=Homo sapiens OX=9606 GN=SDAD1 PE=1 SV=3	0.007	2.676	1	1	1	1	1	687	79.8	9.25	2.09	1
FALSE	High	Master Protein	A0AVT1	Ubiquitin-like modifier-activating enzyme 6 OS=Homo sapiens OX=9606 GN=UBA6 PE=1 SV=1	0.007	2.675	1	1	2	1	1	1052	117.9	6.14	1.77	1
FALSE	High	Master Protein	Q9Y3U8	60S ribosomal protein L36 OS=Homo sapiens OX=9606 GN=RPL36 PE=1 SV=3	0.007	2.671	10	1	2	1	1	105	12.2	11.59	0	1
FALSE	High	Master Protein	O75937	DnaJ homolog subfamily C member 8 OS=Homo sapiens OX=9606 GN=DNAJC8 PE=1 SV=2	0.007	2.67	3	1	3	1	1	253	29.8	9.06	3.91	1
FALSE	High	Master Protein	Q9HD42	Charged multivesicular body protein 1a OS=Homo sapiens OX=9606 GN=CHMP1A PE=1 SV=1	0.007	2.669	4	1	1	1	1	196	21.7	8.06	1.99	1
FALSE	High	Master Protein	Q9P2N5	RNA-binding protein 27 OS=Homo sapiens OX=9606 GN=RBM27 PE=1 SV=2	0.007	2.668	1	1	1	1	1	1060	118.6	9.19	0	1
FALSE	High	Master Protein	Q12788	Transducin beta-like protein 3 OS=Homo sapiens OX=9606 GN=TBL3 PE=1 SV=2	0.007	2.659	1	1	2	1	1	808	89	6.9	1.63	1
FALSE	High	Master Protein	P52701	DNA mismatch repair protein Msh6 OS=Homo sapiens OX=9606 GN=MSH6 PE=1 SV=2	0.007	2.654	1	1	1	1	1	1360	152.7	6.9	1.73	1
FALSE	High	Master Protein	P32969	60S ribosomal protein L9 OS=Homo sapiens OX=9606 GN=RPL9 PE=1 SV=1	0.007	2.653	5	1	2	1	1	192	21.9	9.95	0	1
FALSE	High	Master Protein	O00178	GTP-binding protein 1 OS=Homo sapiens OX=9606 GN=GTPBP1 PE=1 SV=3	0.007	2.651	2	1	1	1	1	669	72.4	8.34	0	1
FALSE	High	Master Protein	Q5T750	Skin-specific protein 32 OS=Homo sapiens OX=9606 GN=XP32 PE=1 SV=1	0.007	2.646	3	1	5	1	1	250	26.2	7.97	7.54	1
FALSE	High	Master Protein	Q13042	Cell division cycle protein 16 homolog OS=Homo sapiens OX=9606 GN=CDC16 PE=1 SV=2	0.007	2.642	2	1	1	1	1	620	71.6	5.85	0	1
FALSE	High	Master Protein	Q9BRX5	DNA replication complex GINS protein PSF3 OS=Homo sapiens OX=9606 GN=GINS3 PE=1 SV=1	0.007	2.637	4	1	1	1	1	216	24.5	5.34	0	1
FALSE	High	Master Protein	Q9Y262	Eukaryotic translation initiation factor 3 subunit L OS=Homo sapiens OX=9606 GN=EIF3L PE=1 SV=1	0.007	2.625	2	1	1	1	1	564	66.7	6.34	0	1
FALSE	High	Master Protein	Q8NFD5	AT-rich interactive domain-containing protein 1B OS=Homo sapiens OX=9606 GN=ARID1B PE=1 SV=2	0.007	2.624	0	1	1	1	1	2236	236	6.73	0	1
FALSE	High	Master Protein	Q9H501	ESF1 homolog OS=Homo sapiens OX=9606 GN=ESF1 PE=1 SV=1	0.007	2.623	1	1	1	1	1	851	98.7	5.11	1.97	1
FALSE	High	Master Protein	Q13888	General transcription factor IIH subunit 2 OS=Homo sapiens OX=9606 GN=GTF2H2 PE=1 SV=1	0.007	2.61	2	1	1	1	1	395	44.4	6.76	1.65	1
FALSE	High	Master Protein	O94826	Mitochondrial import receptor subunit TOM70 OS=Homo sapiens OX=9606 GN=TOMM70 PE=1 SV=1	0.007	2.61	2	1	1	1	1	608	67.4	7.12	1.97	1
FALSE	High	Master Protein	O60313	Dynamin-like 120 kDa protein, mitochondrial OS=Homo sapiens OX=9606 GN=OPA1 PE=1 SV=3	0.007	2.609	1	1	1	1	1	960	111.6	7.87	0	1
FALSE	High	Master Protein	Q5H9F3	BCL-6 corepressor-like protein 1 OS=Homo sapiens OX=9606 GN=BCORL1 PE=1 SV=1	0.007	2.602	1	1	1	1	1	1711	182.4	7.24	1.82	1
FALSE	High	Master Protein	Q9UBL6	Copine-7 OS=Homo sapiens OX=9606 GN=CPNE7 PE=1 SV=1	0.007	2.6	1	1	1	1	1	633	70.2	6.38	2.06	1
FALSE	High	Master Protein	P11177	Pyruvate dehydrogenase E1 component subunit beta, mitochondrial OS=Homo sapiens OX=9606 GN=PDHB PE=1 SV=3	0.007	2.594	2	1	2	1	1	359	39.2	6.65	1.73	1
FALSE	High	Master Protein	Q9UBB4	Ataxin-10 OS=Homo sapiens OX=9606 GN=ATXN10 PE=1 SV=1	0.007	2.592	2	1	1	1	1	475	53.5	5.25	0	1
FALSE	High	Master Protein	Q8NDN9	RCC1 and BTB domain-containing protein 1 OS=Homo sapiens OX=9606 GN=RCBTB1 PE=1 SV=1	0.007	2.592	2	1	1	1	1	531	58.2	6.47	1.8	1
FALSE	High	Master Protein	Q00688	Peptidyl-prolyl cis-trans isomerase FKBP3 OS=Homo sapiens OX=9606 GN=FKBP3 PE=1 SV=1	0.007	2.591	4	1	2	1	1	224	25.2	9.28	1.7	1
FALSE	High	Master Protein	P42766	60S ribosomal protein L35 OS=Homo sapiens OX=9606 GN=RPL35 PE=1 SV=2	0.007	2.59	8	1	2	1	1	123	14.5	11.05	3.68	1
FALSE	High	Master Protein	P35606	Coatomer subunit beta' OS=Homo sapiens OX=9606 GN=COPB2 PE=1 SV=2	0.007	2.582	1	1	1	1	1	906	102.4	5.27	0	1
FALSE	High	Master Protein	Q9GZL7	Ribosome biogenesis protein WDR12 OS=Homo sapiens OX=9606 GN=WDR12 PE=1 SV=2	0.007	2.579	2	1	1	1	1	423	47.7	5.9	0	1
FALSE	High	Master Protein	Q9H1I8	Activating signal cointegrator 1 complex subunit 2 OS=Homo sapiens OX=9606 GN=ASCC2 PE=1 SV=3	0.007	2.575	1	1	1	1	1	757	86.3	5.16	0	1
FALSE	High	Master Protein	Q8WXX5	DnaJ homolog subfamily C member 9 OS=Homo sapiens OX=9606 GN=DNAJC9 PE=1 SV=1	0.007	2.574	4	1	1	1	1	260	29.9	5.73	0	1
FALSE	High	Master Protein	P54709	Sodium/potassium-transporting ATPase subunit beta-3 OS=Homo sapiens OX=9606 GN=ATP1B3 PE=1 SV=1	0.007	2.573	4	1	2	1	1	279	31.5	8.35	0	1
FALSE	High	Master Protein	O75691	Small subunit processome component 20 homolog OS=Homo sapiens OX=9606 GN=UTP20 PE=1 SV=3	0.007	2.566	0	1	1	1	1	2785	318.2	7.39	0	1
FALSE	High	Master Protein	Q16891	MICOS complex subunit MIC60 OS=Homo sapiens OX=9606 GN=IMMT PE=1 SV=1	0.007	2.565	2	1	1	1	1	758	83.6	6.48	2.3	1
FALSE	High	Master Protein	Q8NFW8	N-acylneuraminate cytidylyltransferase OS=Homo sapiens OX=9606 GN=CMAS PE=1 SV=2	0.007	2.559	3	1	1	1	1	434	48.3	7.93	1.9	1
FALSE	High	Master Protein	Q15020	Squamous cell carcinoma antigen recognized by T-cells 3 OS=Homo sapiens OX=9606 GN=SART3 PE=1 SV=1	0.007	2.551	1	1	2	1	1	963	109.9	5.57	0	1
FALSE	High	Master Protein	Q8IYA6	Cytoskeleton-associated protein 2-like OS=Homo sapiens OX=9606 GN=CKAP2L PE=1 SV=4	0.007	2.543	1	1	2	1	1	745	83.5	9.83	0	1
FALSE	High	Master Protein	Q13617	Cullin-2 OS=Homo sapiens OX=9606 GN=CUL2 PE=1 SV=2	0.007	2.542	1	1	1	1	1	745	86.9	6.92	0	1
FALSE	High	Master Protein	Q08554	Desmocollin-1 OS=Homo sapiens OX=9606 GN=DSC1 PE=1 SV=2	0.007	2.541	1	1	1	1	1	894	99.9	5.43	2.03	1
FALSE	High	Master Protein	O00330	Pyruvate dehydrogenase protein X component, mitochondrial OS=Homo sapiens OX=9606 GN=PDHX PE=1 SV=3	0.007	2.538	2	1	1	1	1	501	54.1	8.66	0	1
FALSE	High	Master Protein	Q13685	Angio-associated migratory cell protein OS=Homo sapiens OX=9606 GN=AAMP PE=1 SV=2	0.006	2.538	3	1	1	1	1	434	46.7	4.42	0	1
FALSE	High	Master Protein	Q9BWD1	Acetyl-CoA acetyltransferase, cytosolic OS=Homo sapiens OX=9606 GN=ACAT2 PE=1 SV=2	0.006	2.536	2	1	2	1	1	397	41.3	6.92	0	1
FALSE	High	Master Protein	P57678	Gem-associated protein 4 OS=Homo sapiens OX=9606 GN=GEMIN4 PE=1 SV=2	0.006	2.532	1	1	2	1	1	1058	120	6.04	1.71	1
FALSE	High	Master Protein	O60828	Polyglutamine-binding protein 1 OS=Homo sapiens OX=9606 GN=PQBP1 PE=1 SV=1	0.006	2.53	9	1	1	1	1	265	30.5	6.33	0	1
FALSE	High	Master Protein	Q13425	Beta-2-syntrophin OS=Homo sapiens OX=9606 GN=SNTB2 PE=1 SV=1	0.006	2.519	2	1	1	1	1	540	57.9	8.82	0	1
FALSE	High	Master Protein	P06865	Beta-hexosaminidase subunit alpha OS=Homo sapiens OX=9606 GN=HEXA PE=1 SV=2	0.006	2.518	2	1	1	1	1	529	60.7	5.16	0	1
FALSE	High	Master Protein	Q9NRX1	RNA-binding protein PNO1 OS=Homo sapiens OX=9606 GN=PNO1 PE=1 SV=1	0.006	2.516	6	1	1	1	1	252	27.9	9.73	0	1
FALSE	High	Master Protein	Q6PJT7	Zinc finger CCCH domain-containing protein 14 OS=Homo sapiens OX=9606 GN=ZC3H14 PE=1 SV=1	0.006	2.515	1	1	1	1	1	736	82.8	7.31	2.15	1
FALSE	High	Master Protein	Q9H000	Probable E3 ubiquitin-protein ligase makorin-2 OS=Homo sapiens OX=9606 GN=MKRN2 PE=1 SV=2	0.006	2.503	2	1	1	1	1	416	46.9	7.61	0	1
FALSE	High	Master Protein	Q99436	Proteasome subunit beta type-7 OS=Homo sapiens OX=9606 GN=PSMB7 PE=1 SV=1	0.006	2.502	4	1	1	1	1	277	29.9	7.68	0	1
FALSE	High	Master Protein	P50570	Dynamin-2 OS=Homo sapiens OX=9606 GN=DNM2 PE=1 SV=2	0.007	2.497	1	1	2	1	1	870	98	7.44	0	1
FALSE	High	Master Protein	Q2VIQ3	Chromosome-associated kinesin KIF4B OS=Homo sapiens OX=9606 GN=KIF4B PE=2 SV=2	0.007	2.496	1	1	2	1	1	1234	139.9	6.18	0	1
FALSE	High	Master Protein	Q14690	Protein RRP5 homolog OS=Homo sapiens OX=9606 GN=PDCD11 PE=1 SV=3	0.007	2.495	1	1	1	1	1	1871	208.6	8.87	0	1
FALSE	High	Master Protein	Q15397	Pumilio homolog 3 OS=Homo sapiens OX=9606 GN=PUM3 PE=1 SV=3	0.007	2.482	1	1	1	1	1	648	73.5	9.64	0	1
FALSE	High	Master Protein	O75694	Nuclear pore complex protein Nup155 OS=Homo sapiens OX=9606 GN=NUP155 PE=1 SV=1	0.007	2.482	1	1	2	1	1	1391	155.1	6.16	0	1
FALSE	High	Master Protein	Q69YN4	Protein virilizer homolog OS=Homo sapiens OX=9606 GN=VIRMA PE=1 SV=2	0.007	2.475	0	1	2	1	1	1812	201.9	5.01	0	1
FALSE	High	Master Protein	P02042	Hemoglobin subunit delta OS=Homo sapiens OX=9606 GN=HBD PE=1 SV=2	0.007	2.472	7	1	2	1	1	147	16	8.05	1.69	1
FALSE	High	Master Protein	O43809	Cleavage and polyadenylation specificity factor subunit 5 OS=Homo sapiens OX=9606 GN=NUDT21 PE=1 SV=1	0.007	2.471	4	1	1	1	1	227	26.2	8.82	1.69	1
FALSE	High	Master Protein	Q9Y5B6	PAX3- and PAX7-binding protein 1 OS=Homo sapiens OX=9606 GN=PAXBP1 PE=1 SV=2	0.007	2.469	1	1	1	1	1	917	104.7	5.68	0	1
FALSE	High	Master Protein	P78406	mRNA export factor OS=Homo sapiens OX=9606 GN=RAE1 PE=1 SV=1	0.007	2.458	4	1	1	1	1	368	40.9	7.83	0	1
FALSE	High	Master Protein	O00429	Dynamin-1-like protein OS=Homo sapiens OX=9606 GN=DNM1L PE=1 SV=2	0.007	2.455	1	1	1	1	1	736	81.8	6.81	1.61	1
FALSE	High	Master Protein	O76003	Glutaredoxin-3 OS=Homo sapiens OX=9606 GN=GLRX3 PE=1 SV=2	0.007	2.453	3	1	1	1	1	335	37.4	5.39	0	1
FALSE	High	Master Protein	Q9Y312	Protein AAR2 homolog OS=Homo sapiens OX=9606 GN=AAR2 PE=1 SV=2	0.007	2.449	2	1	1	1	1	384	43.4	5.96	1.64	1
FALSE	High	Master Protein	Q12894	Interferon-related developmental regulator 2 OS=Homo sapiens OX=9606 GN=IFRD2 PE=1 SV=3	0.008	2.445	2	1	1	1	1	506	54.8	7.94	0	1
FALSE	High	Master Protein	Q9UBU9	Nuclear RNA export factor 1 OS=Homo sapiens OX=9606 GN=NXF1 PE=1 SV=1	0.008	2.441	2	1	1	1	1	619	70.1	8.51	0	1
FALSE	High	Master Protein	Q04323	UBX domain-containing protein 1 OS=Homo sapiens OX=9606 GN=UBXN1 PE=1 SV=2	0.008	2.44	4	1	1	1	1	297	33.3	5.25	0	1
FALSE	High	Master Protein	P17655	Calpain-2 catalytic subunit OS=Homo sapiens OX=9606 GN=CAPN2 PE=1 SV=6	0.008	2.438	1	1	1	1	1	700	79.9	4.98	0	1
FALSE	High	Master Protein	P43490	Nicotinamide phosphoribosyltransferase OS=Homo sapiens OX=9606 GN=NAMPT PE=1 SV=1	0.008	2.429	2	1	2	1	1	491	55.5	7.15	3.27	1
FALSE	High	Master Protein	Q6L8Q7	2',5'-phosphodiesterase 12 OS=Homo sapiens OX=9606 GN=PDE12 PE=1 SV=2	0.008	2.417	2	1	1	1	1	609	67.3	6.57	0	1
FALSE	High	Master Protein	Q9NY61	Protein AATF OS=Homo sapiens OX=9606 GN=AATF PE=1 SV=1	0.008	2.398	1	1	1	1	1	560	63.1	4.94	0	1
FALSE	High	Master Protein	P35573	Glycogen debranching enzyme OS=Homo sapiens OX=9606 GN=AGL PE=1 SV=3	0.008	2.397	1	1	1	1	1	1532	174.7	6.76	0	1
FALSE	High	Master Protein	P06753	Tropomyosin alpha-3 chain OS=Homo sapiens OX=9606 GN=TPM3 PE=1 SV=2	0.008	2.383	5	1	1	1	1	285	32.9	4.72	0	1
FALSE	High	Master Protein	O43242	26S proteasome non-ATPase regulatory subunit 3 OS=Homo sapiens OX=9606 GN=PSMD3 PE=1 SV=2	0.008	2.37	2	1	1	1	1	534	60.9	8.44	0	1
FALSE	High	Master Protein	Q96KC8	DnaJ homolog subfamily C member 1 OS=Homo sapiens OX=9606 GN=DNAJC1 PE=1 SV=1	0.008	2.369	2	1	1	1	1	554	63.8	8.63	0	1
FALSE	High	Master Protein	Q9NT62	Ubiquitin-like-conjugating enzyme ATG3 OS=Homo sapiens OX=9606 GN=ATG3 PE=1 SV=1	0.008	2.367	3	1	1	1	1	314	35.8	4.74	0	1
FALSE	High	Master Protein	Q10567	AP-1 complex subunit beta-1 OS=Homo sapiens OX=9606 GN=AP1B1 PE=1 SV=2	0.008	2.366	1	1	2	1	1	949	104.6	5.06	0	1
FALSE	High	Master Protein	Q9UI36	Dachshund homolog 1 OS=Homo sapiens OX=9606 GN=DACH1 PE=1 SV=3	0.008	2.349	1	1	2	1	1	760	78.6	8.51	4.56	1
FALSE	High	Master Protein	Q96EP5	DAZ-associated protein 1 OS=Homo sapiens OX=9606 GN=DAZAP1 PE=1 SV=1	0.008	2.342	4	1	1	1	1	407	43.4	8.56	0	1
FALSE	High	Master Protein	P17612	cAMP-dependent protein kinase catalytic subunit alpha OS=Homo sapiens OX=9606 GN=PRKACA PE=1 SV=2	0.008	2.341	3	1	1	1	1	351	40.6	8.79	0	1
FALSE	High	Master Protein	Q96F07	Cytoplasmic FMR1-interacting protein 2 OS=Homo sapiens OX=9606 GN=CYFIP2 PE=1 SV=2	0.008	2.322	1	1	1	1	1	1278	148.3	7.31	1.68	1
FALSE	High	Master Protein	Q15906	Vacuolar protein sorting-associated protein 72 homolog OS=Homo sapiens OX=9606 GN=VPS72 PE=1 SV=1	0.008	2.322	2	1	1	1	1	364	40.6	6.48	1.78	1
FALSE	High	Master Protein	O14874	[3-methyl-2-oxobutanoate dehydrogenase [lipoamide]] kinase, mitochondrial OS=Homo sapiens OX=9606 GN=BCKDK PE=1 SV=2	0.008	2.317	2	1	1	1	1	412	46.3	8.82	1.71	1
FALSE	High	Master Protein	Q15022	Polycomb protein SUZ12 OS=Homo sapiens OX=9606 GN=SUZ12 PE=1 SV=3	0.008	2.315	1	1	1	1	1	739	83	8.81	0	1
FALSE	High	Master Protein	Q9NR56	Muscleblind-like protein 1 OS=Homo sapiens OX=9606 GN=MBNL1 PE=1 SV=2	0.008	2.303	2	1	1	1	1	388	41.8	8.9	0	1
FALSE	High	Master Protein	Q9H0L4	Cleavage stimulation factor subunit 2 tau variant OS=Homo sapiens OX=9606 GN=CSTF2T PE=1 SV=1	0.008	2.302	2	1	2	1	1	616	64.4	7.25	1.62	1
FALSE	High	Master Protein	P18621	60S ribosomal protein L17 OS=Homo sapiens OX=9606 GN=RPL17 PE=1 SV=3	0.008	2.298	5	1	2	1	1	184	21.4	10.17	0	1
FALSE	High	Master Protein	Q13608	Peroxisome assembly factor 2 OS=Homo sapiens OX=9606 GN=PEX6 PE=1 SV=2	0.008	2.289	1	1	1	1	1	980	104	6.34	1.63	1
FALSE	High	Master Protein	P04040	Catalase OS=Homo sapiens OX=9606 GN=CAT PE=1 SV=3	0.008	2.285	5	1	1	1	1	527	59.7	7.39	0	1
FALSE	High	Master Protein	O95136	Sphingosine 1-phosphate receptor 2 OS=Homo sapiens OX=9606 GN=S1PR2 PE=1 SV=2	0.008	2.277	4	1	2	1	1	353	38.8	8.97	0	1
FALSE	High	Master Protein	O95400	CD2 antigen cytoplasmic tail-binding protein 2 OS=Homo sapiens OX=9606 GN=CD2BP2 PE=1 SV=1	0.008	2.269	4	1	1	1	1	341	37.6	4.61	1.79	1
FALSE	High	Master Protein	Q9H967	WD repeat-containing protein 76 OS=Homo sapiens OX=9606 GN=WDR76 PE=1 SV=2	0.008	2.269	2	1	1	1	1	626	69.7	9.25	0	1
FALSE	High	Master Protein	P49247	Ribose-5-phosphate isomerase OS=Homo sapiens OX=9606 GN=RPIA PE=1 SV=3	0.008	2.264	3	1	1	1	1	311	33.2	8.54	0	1
FALSE	High	Master Protein	P22830	Ferrochelatase, mitochondrial OS=Homo sapiens OX=9606 GN=FECH PE=1 SV=2	0.009	2.262	2	1	1	1	1	423	47.8	8.73	0	1
FALSE	High	Master Protein	Q9UPN7	Serine/threonine-protein phosphatase 6 regulatory subunit 1 OS=Homo sapiens OX=9606 GN=PPP6R1 PE=1 SV=5	0.009	2.258	1	1	1	1	1	881	96.7	4.55	1.85	1
FALSE	High	Master Protein	O15198	Mothers against decapentaplegic homolog 9 OS=Homo sapiens OX=9606 GN=SMAD9 PE=1 SV=1	0.009	2.257	3	1	1	1	1	467	52.5	7.77	1.95	1
FALSE	High	Master Protein	Q6P158	Putative ATP-dependent RNA helicase DHX57 OS=Homo sapiens OX=9606 GN=DHX57 PE=1 SV=2	0.009	2.253	1	1	1	1	1	1386	155.5	7.71	2.06	1
FALSE	High	Master Protein	Q7Z417	Nuclear fragile X mental retardation-interacting protein 2 OS=Homo sapiens OX=9606 GN=NUFIP2 PE=1 SV=1	0.009	2.248	2	1	1	1	1	695	76.1	8.7	0	1
FALSE	High	Master Protein	Q96GY0	Zinc finger C2HC domain-containing protein 1A OS=Homo sapiens OX=9606 GN=ZC2HC1A PE=1 SV=2	0.009	2.247	3	1	1	1	1	325	35.1	9.82	0	1
FALSE	High	Master Protein	Q9BQ52	Zinc phosphodiesterase ELAC protein 2 OS=Homo sapiens OX=9606 GN=ELAC2 PE=1 SV=2	0.009	2.246	1	1	1	1	1	826	92.2	7.9	0	1
FALSE	High	Master Protein	Q9UPP1	Histone lysine demethylase PHF8 OS=Homo sapiens OX=9606 GN=PHF8 PE=1 SV=3	0.009	2.244	1	1	1	1	1	1060	117.8	8.72	1.95	1
FALSE	High	Master Protein	Q53F19	Nuclear cap-binding protein subunit 3 OS=Homo sapiens OX=9606 GN=NCBP3 PE=1 SV=2	0.009	2.239	2	1	1	1	1	620	70.5	5.73	0	1
FALSE	High	Master Protein	Q9Y2Z4	Tyrosine--tRNA ligase, mitochondrial OS=Homo sapiens OX=9606 GN=YARS2 PE=1 SV=2	0.009	2.228	2	1	1	1	1	477	53.2	8.98	1.77	1
FALSE	High	Master Protein	Q86X76	Deaminated glutathione amidase OS=Homo sapiens OX=9606 GN=NIT1 PE=1 SV=2	0.009	2.227	2	1	1	1	1	327	35.9	7.74	1.75	1
FALSE	High	Master Protein	O75323	Protein NipSnap homolog 2 OS=Homo sapiens OX=9606 GN=NIPSNAP2 PE=1 SV=1	0.009	2.221	3	1	1	1	1	286	33.7	9.36	0	1
FALSE	High	Master Protein	Q8WUA2	Peptidyl-prolyl cis-trans isomerase-like 4 OS=Homo sapiens OX=9606 GN=PPIL4 PE=1 SV=1	0.009	2.221	3	1	1	1	1	492	57.2	5.92	0	1
FALSE	High	Master Protein	Q92688	Acidic leucine-rich nuclear phosphoprotein 32 family member B OS=Homo sapiens OX=9606 GN=ANP32B PE=1 SV=1	0.009	2.216	3	1	1	1	1	251	28.8	4.06	1.75	1
FALSE	High	Master Protein	Q08380	Galectin-3-binding protein OS=Homo sapiens OX=9606 GN=LGALS3BP PE=1 SV=1	0.009	2.213	2	1	1	1	1	585	65.3	5.27	2.28	1
FALSE	High	Master Protein	A2A3N6	Putative PIP5K1A and PSMD4-like protein OS=Homo sapiens OX=9606 GN=PIPSL PE=5 SV=1	0.009	2.211	1	1	1	1	1	862	95	5.71	0	1
FALSE	High	Master Protein	Q9H2G4	Testis-specific Y-encoded-like protein 2 OS=Homo sapiens OX=9606 GN=TSPYL2 PE=1 SV=1	0.009	2.205	2	1	1	1	1	693	79.4	4.58	0	1
FALSE	High	Master Protein	P06730	Eukaryotic translation initiation factor 4E OS=Homo sapiens OX=9606 GN=EIF4E PE=1 SV=2	0.009	2.203	5	1	2	1	1	217	25.1	6.15	0	1
FALSE	High	Master Protein	O14802	DNA-directed RNA polymerase III subunit RPC1 OS=Homo sapiens OX=9606 GN=POLR3A PE=1 SV=2	0.009	2.201	1	1	2	1	1	1390	155.5	8.48	0	1
FALSE	High	Master Protein	A5D8V6	Vacuolar protein sorting-associated protein 37C OS=Homo sapiens OX=9606 GN=VPS37C PE=1 SV=2	0.009	2.2	3	1	1	1	1	355	38.6	5.21	0	1
FALSE	High	Master Protein	Q9NZW5	MAGUK p55 subfamily member 6 OS=Homo sapiens OX=9606 GN=MPP6 PE=1 SV=2	0.009	2.198	1	1	1	1	1	540	61.1	6.18	1.84	1
FALSE	High	Master Protein	O75489	NADH dehydrogenase [ubiquinone] iron-sulfur protein 3, mitochondrial OS=Homo sapiens OX=9606 GN=NDUFS3 PE=1 SV=1	0.009	2.19	5	1	1	1	1	264	30.2	7.5	1.89	1
FALSE	High	Master Protein	Q9UKM7	Endoplasmic reticulum mannosyl-oligosaccharide 1,2-alpha-mannosidase OS=Homo sapiens OX=9606 GN=MAN1B1 PE=1 SV=2	0.009	2.187	2	1	8	1	1	699	79.5	7.72	4.19	1
FALSE	High	Master Protein	Q9ULR0	Pre-mRNA-splicing factor ISY1 homolog OS=Homo sapiens OX=9606 GN=ISY1 PE=1 SV=3	0.009	2.178	5	1	1	1	1	285	33	5.17	0	1
FALSE	High	Master Protein	P78345	Ribonuclease P protein subunit p38 OS=Homo sapiens OX=9606 GN=RPP38 PE=1 SV=2	0.009	2.177	4	1	1	1	1	283	31.8	9.92	1.66	1
FALSE	High	Master Protein	Q13907	Isopentenyl-diphosphate Delta-isomerase 1 OS=Homo sapiens OX=9606 GN=IDI1 PE=1 SV=2	0.009	2.17	5	1	1	1	1	227	26.3	6.34	0	1
FALSE	High	Master Protein	Q96MX3	Zinc finger protein 48 OS=Homo sapiens OX=9606 GN=ZNF48 PE=1 SV=2	0.009	2.152	2	1	1	1	1	618	67.8	9.36	0	1
FALSE	High	Master Protein	Q9NYU2	UDP-glucose:glycoprotein glucosyltransferase 1 OS=Homo sapiens OX=9606 GN=UGGT1 PE=1 SV=3	0.009	2.152	1	1	1	1	1	1555	177.1	5.63	0	1
FALSE	High	Master Protein	O60524	Nuclear export mediator factor NEMF OS=Homo sapiens OX=9606 GN=NEMF PE=1 SV=4	0.009	2.149	1	1	1	1	1	1076	122.9	6.35	1.8	1
FALSE	High	Master Protein	Q14554	Protein disulfide-isomerase A5 OS=Homo sapiens OX=9606 GN=PDIA5 PE=1 SV=1	0.009	2.147	1	1	1	1	1	519	59.6	7.91	1.61	1
FALSE	High	Master Protein	O75586	Mediator of RNA polymerase II transcription subunit 6 OS=Homo sapiens OX=9606 GN=MED6 PE=1 SV=2	0.009	2.145	4	1	1	1	1	246	28.4	8.62	0	1
FALSE	High	Master Protein	Q14C86	GTPase-activating protein and VPS9 domain-containing protein 1 OS=Homo sapiens OX=9606 GN=GAPVD1 PE=1 SV=2	0.009	2.143	1	1	1	1	1	1478	164.9	5.22	0	1
FALSE	Medium	Master Protein	O15173	Membrane-associated progesterone receptor component 2 OS=Homo sapiens OX=9606 GN=PGRMC2 PE=1 SV=1	0.011	2.132	6	1	1	1	1	223	23.8	4.88	0	1
FALSE	Medium	Master Protein	Q9P2K3	REST corepressor 3 OS=Homo sapiens OX=9606 GN=RCOR3 PE=1 SV=2	0.011	2.132	1	1	1	1	1	495	55.5	8.27	0	1
FALSE	Medium	Master Protein	Q9H6F5	Coiled-coil domain-containing protein 86 OS=Homo sapiens OX=9606 GN=CCDC86 PE=1 SV=1	0.011	2.132	2	1	1	1	1	360	40.2	10.33	2.14	1
FALSE	Medium	Master Protein	Q9NRF8	CTP synthase 2 OS=Homo sapiens OX=9606 GN=CTPS2 PE=1 SV=1	0.011	2.123	2	1	1	1	1	586	65.6	6.9	0	1
FALSE	Medium	Master Protein	Q9Y305	Acyl-coenzyme A thioesterase 9, mitochondrial OS=Homo sapiens OX=9606 GN=ACOT9 PE=1 SV=2	0.011	2.122	2	1	2	1	1	439	49.9	8.6	0	1
FALSE	Medium	Master Protein	P61964	WD repeat-containing protein 5 OS=Homo sapiens OX=9606 GN=WDR5 PE=1 SV=1	0.011	2.114	3	1	1	1	1	334	36.6	8.27	0	1
FALSE	Medium	Master Protein	Q9NRZ9	Lymphoid-specific helicase OS=Homo sapiens OX=9606 GN=HELLS PE=1 SV=1	0.011	2.111	1	1	1	1	1	838	97	7.93	0	1
FALSE	Medium	Master Protein	Q14781	Chromobox protein homolog 2 OS=Homo sapiens OX=9606 GN=CBX2 PE=1 SV=2	0.01	2.094	1	1	1	1	1	532	56	10.01	0	1
FALSE	Medium	Master Protein	Q13363	C-terminal-binding protein 1 OS=Homo sapiens OX=9606 GN=CTBP1 PE=1 SV=2	0.01	2.094	3	1	1	1	1	440	47.5	6.77	0	1
FALSE	Medium	Master Protein	Q96A35	39S ribosomal protein L24, mitochondrial OS=Homo sapiens OX=9606 GN=MRPL24 PE=1 SV=1	0.012	2.087	6	1	1	1	1	216	24.9	9.29	0	1
FALSE	Medium	Master Protein	O14531	Dihydropyrimidinase-related protein 4 OS=Homo sapiens OX=9606 GN=DPYSL4 PE=1 SV=2	0.012	2.087	2	1	1	1	1	572	61.8	7.09	1.63	1
FALSE	Medium	Master Protein	P43699	Homeobox protein Nkx-2.1 OS=Homo sapiens OX=9606 GN=NKX2-1 PE=1 SV=1	0.012	2.086	4	1	1	1	1	371	38.6	9.69	0	1
FALSE	Medium	Master Protein	Q6Y7W6	GRB10-interacting GYF protein 2 OS=Homo sapiens OX=9606 GN=GIGYF2 PE=1 SV=1	0.012	2.084	1	1	1	1	1	1299	150	5.54	0	1
FALSE	Medium	Master Protein	P36957	Dihydrolipoyllysine-residue succinyltransferase component of 2-oxoglutarate dehydrogenase complex, mitochondrial OS=Homo sapiens OX=9606 GN=DLST PE=1 SV=4	0.012	2.076	3	1	1	1	1	453	48.7	8.95	0	1
FALSE	Medium	Master Protein	P18754	Regulator of chromosome condensation OS=Homo sapiens OX=9606 GN=RCC1 PE=1 SV=1	0.012	2.062	2	1	1	1	1	421	44.9	7.52	1.82	1
FALSE	Medium	Master Protein	O75436	Vacuolar protein sorting-associated protein 26A OS=Homo sapiens OX=9606 GN=VPS26A PE=1 SV=2	0.012	2.04	4	1	1	1	1	327	38.1	6.57	0	1
FALSE	Medium	Master Protein	Q9HC38	Glyoxalase domain-containing protein 4 OS=Homo sapiens OX=9606 GN=GLOD4 PE=1 SV=1	0.012	2.036	3	1	2	1	1	313	34.8	5.6	0	1
FALSE	Medium	Master Protein	Q7Z6Z7	E3 ubiquitin-protein ligase HUWE1 OS=Homo sapiens OX=9606 GN=HUWE1 PE=1 SV=3	0.012	2.031	0	1	1	1	1	4374	481.6	5.22	1.66	1
FALSE	Medium	Master Protein	Q8WV74	Nucleoside diphosphate-linked moiety X motif 8 OS=Homo sapiens OX=9606 GN=NUDT8 PE=1 SV=2	0.012	2.031	4	1	1	1	1	236	25.4	8.41	0	1
FALSE	Medium	Master Protein	Q96KG9	N-terminal kinase-like protein OS=Homo sapiens OX=9606 GN=SCYL1 PE=1 SV=1	0.012	2.03	1	1	1	1	1	808	89.6	6.3	0	1
FALSE	Medium	Master Protein	P60866	40S ribosomal protein S20 OS=Homo sapiens OX=9606 GN=RPS20 PE=1 SV=1	0.012	2.029	6	1	1	1	1	119	13.4	9.94	1.6	1
FALSE	Medium	Master Protein	P51608	Methyl-CpG-binding protein 2 OS=Homo sapiens OX=9606 GN=MECP2 PE=1 SV=1	0.012	2.029	3	1	1	1	1	486	52.4	9.95	0	1
FALSE	Medium	Master Protein	P14314	Glucosidase 2 subunit beta OS=Homo sapiens OX=9606 GN=PRKCSH PE=1 SV=2	0.012	2.028	2	1	1	1	1	528	59.4	4.41	0	1
FALSE	Medium	Master Protein	Q86Y91	Kinesin-like protein KIF18B OS=Homo sapiens OX=9606 GN=KIF18B PE=1 SV=3	0.012	2.019	1	1	1	1	1	864	94.2	8.79	1.62	1
FALSE	Medium	Master Protein	Q16762	Thiosulfate sulfurtransferase OS=Homo sapiens OX=9606 GN=TST PE=1 SV=4	0.012	2.012	6	1	1	1	1	297	33.4	7.25	0	1
FALSE	Medium	Master Protein	Q14318	Peptidyl-prolyl cis-trans isomerase FKBP8 OS=Homo sapiens OX=9606 GN=FKBP8 PE=1 SV=2	0.012	2.011	4	1	1	1	1	412	44.5	4.84	0	1
FALSE	Medium	Master Protein	O75718	Cartilage-associated protein OS=Homo sapiens OX=9606 GN=CRTAP PE=1 SV=1	0.012	2.011	2	1	1	1	1	401	46.5	5.73	0	1
FALSE	Medium	Master Protein	Q9UNX4	WD repeat-containing protein 3 OS=Homo sapiens OX=9606 GN=WDR3 PE=1 SV=1	0.013	2.008	1	1	1	1	1	943	106	6.64	0	1
FALSE	Medium	Master Protein	Q9UJU6	Drebrin-like protein OS=Homo sapiens OX=9606 GN=DBNL PE=1 SV=1	0.013	2.008	4	1	1	1	1	430	48.2	5.05	0	1
FALSE	Medium	Master Protein	Q5T280	Putative methyltransferase C9orf114 OS=Homo sapiens OX=9606 GN=SPOUT1 PE=1 SV=3	0.013	2.002	3	1	1	1	1	376	42	7.43	0	1
FALSE	Medium	Master Protein	P50213	Isocitrate dehydrogenase [NAD] subunit alpha, mitochondrial OS=Homo sapiens OX=9606 GN=IDH3A PE=1 SV=1	0.013	2.001	3	1	1	1	1	366	39.6	6.92	0	1
FALSE	Medium	Master Protein	Q5VUA4	Zinc finger protein 318 OS=Homo sapiens OX=9606 GN=ZNF318 PE=1 SV=2	0.013	1.999	1	1	1	1	1	2279	251	7.2	0	1
FALSE	Medium	Master Protein	Q16775	Hydroxyacylglutathione hydrolase, mitochondrial OS=Homo sapiens OX=9606 GN=HAGH PE=1 SV=2	0.013	1.993	3	1	1	1	1	308	33.8	8.12	0	1
FALSE	Medium	Master Protein	Q99614	Tetratricopeptide repeat protein 1 OS=Homo sapiens OX=9606 GN=TTC1 PE=1 SV=1	0.013	1.987	3	1	1	1	1	292	33.5	4.84	0	1
FALSE	Medium	Master Protein	Q13045	Protein flightless-1 homolog OS=Homo sapiens OX=9606 GN=FLII PE=1 SV=2	0.013	1.986	1	1	1	1	1	1269	144.7	6.05	0	1
FALSE	Medium	Master Protein	P48739	Phosphatidylinositol transfer protein beta isoform OS=Homo sapiens OX=9606 GN=PITPNB PE=1 SV=2	0.013	1.985	3	1	1	1	1	271	31.5	6.87	0	1
FALSE	Medium	Master Protein	P00491	Purine nucleoside phosphorylase OS=Homo sapiens OX=9606 GN=PNP PE=1 SV=2	0.013	1.98	6	1	1	1	1	289	32.1	6.95	0	1
FALSE	Medium	Master Protein	Q8NC51	Plasminogen activator inhibitor 1 RNA-binding protein OS=Homo sapiens OX=9606 GN=SERBP1 PE=1 SV=2	0.013	1.979	4	1	1	1	1	408	44.9	8.65	0	1
FALSE	Medium	Master Protein	Q06210	Glutamine--fructose-6-phosphate aminotransferase [isomerizing] 1 OS=Homo sapiens OX=9606 GN=GFPT1 PE=1 SV=3	0.013	1.976	1	1	1	1	1	699	78.8	7.11	0	1
FALSE	Medium	Master Protein	O75794	Cell division cycle protein 123 homolog OS=Homo sapiens OX=9606 GN=CDC123 PE=1 SV=1	0.013	1.963	2	1	1	1	1	336	39.1	4.81	0	1
FALSE	Medium	Master Protein	Q96QD9	UAP56-interacting factor OS=Homo sapiens OX=9606 GN=FYTTD1 PE=1 SV=3	0.013	1.959	2	1	1	1	1	318	35.8	11.78	0	1
FALSE	Medium	Master Protein	Q7Z4W1	L-xylulose reductase OS=Homo sapiens OX=9606 GN=DCXR PE=1 SV=2	0.013	1.951	5	1	1	1	1	244	25.9	8.1	0	1
FALSE	Medium	Master Protein	O75832	26S proteasome non-ATPase regulatory subunit 10 OS=Homo sapiens OX=9606 GN=PSMD10 PE=1 SV=1	0.013	1.95	4	1	1	1	1	226	24.4	6.1	0	1
FALSE	Medium	Master Protein	Q9BTY7	Protein HGH1 homolog OS=Homo sapiens OX=9606 GN=HGH1 PE=1 SV=1	0.013	1.949	3	1	1	1	1	390	42.1	4.81	1.61	1
FALSE	Medium	Master Protein	Q15750	TGF-beta-activated kinase 1 and MAP3K7-binding protein 1 OS=Homo sapiens OX=9606 GN=TAB1 PE=1 SV=1	0.013	1.946	2	1	1	1	1	504	54.6	5.52	1.68	1
FALSE	Medium	Master Protein	Q5F1R6	DnaJ homolog subfamily C member 21 OS=Homo sapiens OX=9606 GN=DNAJC21 PE=1 SV=2	0.013	1.943	1	1	2	1	1	531	62	5.47	0	1
FALSE	Medium	Master Protein	O95202	Mitochondrial proton/calcium exchanger protein OS=Homo sapiens OX=9606 GN=LETM1 PE=1 SV=1	0.013	1.939	1	1	1	1	1	739	83.3	6.7	0	1
FALSE	Medium	Master Protein	Q9Y483	Metal-response element-binding transcription factor 2 OS=Homo sapiens OX=9606 GN=MTF2 PE=1 SV=3	0.013	1.935	2	1	1	1	1	593	67	8.75	0	1
FALSE	Medium	Master Protein	Q15058	Kinesin-like protein KIF14 OS=Homo sapiens OX=9606 GN=KIF14 PE=1 SV=1	0.013	1.93	0	1	1	1	1	1648	186.4	7.91	0	1
FALSE	Medium	Master Protein	Q96GW9	Methionine--tRNA ligase, mitochondrial OS=Homo sapiens OX=9606 GN=MARS2 PE=1 SV=2	0.013	1.93	2	1	1	1	1	593	66.5	8.09	0	1
FALSE	Medium	Master Protein	Q9UL18	Protein argonaute-1 OS=Homo sapiens OX=9606 GN=AGO1 PE=1 SV=3	0.013	1.929	1	1	2	1	1	857	97.2	9.16	0	1
FALSE	Medium	Master Protein	Q9BRS2	Serine/threonine-protein kinase RIO1 OS=Homo sapiens OX=9606 GN=RIOK1 PE=1 SV=2	0.013	1.926	2	1	1	1	1	568	65.5	6.19	0	1
FALSE	Medium	Master Protein	Q9HCS7	Pre-mRNA-splicing factor SYF1 OS=Homo sapiens OX=9606 GN=XAB2 PE=1 SV=2	0.013	1.919	1	1	1	1	1	855	99.9	6.23	0	1
FALSE	Medium	Master Protein	Q7Z4H3	HD domain-containing protein 2 OS=Homo sapiens OX=9606 GN=HDDC2 PE=1 SV=1	0.013	1.914	3	1	1	1	1	204	23.4	5.49	0	1
FALSE	Medium	Master Protein	Q9UHD8	Septin-9 OS=Homo sapiens OX=9606 GN=SEPT9 PE=1 SV=2	0.013	1.914	2	1	1	1	1	586	65.4	8.97	1.81	1
FALSE	Medium	Master Protein	Q9Y5L0	Transportin-3 OS=Homo sapiens OX=9606 GN=TNPO3 PE=1 SV=3	0.013	1.906	1	1	1	1	1	923	104.1	5.57	1.68	1
FALSE	Medium	Master Protein	P04183	Thymidine kinase, cytosolic OS=Homo sapiens OX=9606 GN=TK1 PE=1 SV=2	0.013	1.904	6	1	1	1	1	234	25.5	8.51	0	1
FALSE	Medium	Master Protein	Q9H5I1	Histone-lysine N-methyltransferase SUV39H2 OS=Homo sapiens OX=9606 GN=SUV39H2 PE=1 SV=2	0.013	1.901	2	1	1	1	1	410	46.7	8.19	2.04	1
FALSE	Medium	Master Protein	O60762	Dolichol-phosphate mannosyltransferase subunit 1 OS=Homo sapiens OX=9606 GN=DPM1 PE=1 SV=1	0.013	1.901	4	1	2	1	1	260	29.6	9.57	1.75	1
FALSE	Medium	Master Protein	P09936	Ubiquitin carboxyl-terminal hydrolase isozyme L1 OS=Homo sapiens OX=9606 GN=UCHL1 PE=1 SV=2	0.013	1.896	4	1	1	1	1	223	24.8	5.48	1.95	1
FALSE	Medium	Master Protein	P36776	Lon protease homolog, mitochondrial OS=Homo sapiens OX=9606 GN=LONP1 PE=1 SV=2	0.013	1.892	1	1	1	1	1	959	106.4	6.39	1.71	1
FALSE	Medium	Master Protein	Q9HAS0	Protein Njmu-R1 OS=Homo sapiens OX=9606 GN=C17orf75 PE=1 SV=2	0.013	1.892	2	1	1	1	1	396	44.6	5.03	0	1
FALSE	Medium	Master Protein	P36551	Oxygen-dependent coproporphyrinogen-III oxidase, mitochondrial OS=Homo sapiens OX=9606 GN=CPOX PE=1 SV=3	0.013	1.885	2	1	1	1	1	454	50.1	8.25	0	1
FALSE	Medium	Master Protein	P49903	Selenide, water dikinase 1 OS=Homo sapiens OX=9606 GN=SEPHS1 PE=1 SV=2	0.013	1.884	3	1	1	1	1	392	42.9	5.97	0	1
FALSE	Medium	Master Protein	Q8WV44	E3 ubiquitin-protein ligase TRIM41 OS=Homo sapiens OX=9606 GN=TRIM41 PE=1 SV=3	0.014	1.874	2	1	2	1	1	630	71.6	5.06	0	1
FALSE	Medium	Master Protein	Q9UGU0	Transcription factor 20 OS=Homo sapiens OX=9606 GN=TCF20 PE=1 SV=3	0.014	1.871	1	1	1	1	1	1960	211.6	9.04	1.76	1
FALSE	Medium	Master Protein	Q16555	Dihydropyrimidinase-related protein 2 OS=Homo sapiens OX=9606 GN=DPYSL2 PE=1 SV=1	0.014	1.87	1	1	1	1	1	572	62.3	6.38	0	1
FALSE	Medium	Master Protein	Q9HCC0	Methylcrotonoyl-CoA carboxylase beta chain, mitochondrial OS=Homo sapiens OX=9606 GN=MCCC2 PE=1 SV=1	0.014	1.864	2	1	1	1	1	563	61.3	7.68	1.83	1
FALSE	Medium	Master Protein	Q14562	ATP-dependent RNA helicase DHX8 OS=Homo sapiens OX=9606 GN=DHX8 PE=1 SV=1	0.014	1.862	1	1	1	1	1	1220	139.2	8.32	1.84	1
FALSE	Medium	Master Protein	Q96HP4	Oxidoreductase NAD-binding domain-containing protein 1 OS=Homo sapiens OX=9606 GN=OXNAD1 PE=1 SV=1	0.014	1.862	2	1	2	1	1	312	34.8	8.37	0	1
FALSE	Medium	Master Protein	Q8NEZ5	F-box only protein 22 OS=Homo sapiens OX=9606 GN=FBXO22 PE=1 SV=1	0.014	1.862	2	1	1	1	1	403	44.5	7.03	0	1
FALSE	Medium	Master Protein	Q13439	Golgin subfamily A member 4 OS=Homo sapiens OX=9606 GN=GOLGA4 PE=1 SV=1	0.014	1.86	1	1	1	1	1	2230	261	5.39	0	1
FALSE	Medium	Master Protein	Q9P015	39S ribosomal protein L15, mitochondrial OS=Homo sapiens OX=9606 GN=MRPL15 PE=1 SV=1	0.014	1.859	4	1	1	1	1	296	33.4	10.01	0	1
FALSE	Medium	Master Protein	Q9Y3Z3	Deoxynucleoside triphosphate triphosphohydrolase SAMHD1 OS=Homo sapiens OX=9606 GN=SAMHD1 PE=1 SV=2	0.014	1.856	2	1	1	1	1	626	72.2	7.14	0	1
FALSE	Medium	Master Protein	Q9NP66	High mobility group protein 20A OS=Homo sapiens OX=9606 GN=HMG20A PE=1 SV=1	0.014	1.855	3	1	1	1	1	347	40.1	6.49	0	1
FALSE	Medium	Master Protein	Q96RR1	Twinkle protein, mitochondrial OS=Homo sapiens OX=9606 GN=TWNK PE=1 SV=1	0.014	1.852	1	1	1	1	1	684	77.1	8.98	1.68	1
FALSE	Medium	Master Protein	Q13416	Origin recognition complex subunit 2 OS=Homo sapiens OX=9606 GN=ORC2 PE=1 SV=2	0.014	1.847	2	1	2	1	1	577	65.9	6.51	0	1
FALSE	Medium	Master Protein	P78344	Eukaryotic translation initiation factor 4 gamma 2 OS=Homo sapiens OX=9606 GN=EIF4G2 PE=1 SV=1	0.014	1.847	1	1	1	1	1	907	102.3	7.14	0	1
FALSE	Medium	Master Protein	P53597	Succinate--CoA ligase [ADP/GDP-forming] subunit alpha, mitochondrial OS=Homo sapiens OX=9606 GN=SUCLG1 PE=1 SV=4	0.014	1.847	3	1	1	1	1	346	36.2	8.79	0	1
FALSE	Medium	Master Protein	P19525	Interferon-induced, double-stranded RNA-activated protein kinase OS=Homo sapiens OX=9606 GN=EIF2AK2 PE=1 SV=2	0.014	1.845	2	1	1	1	1	551	62.1	8.4	0	1
FALSE	Medium	Master Protein	Q9Y679	Ancient ubiquitous protein 1 OS=Homo sapiens OX=9606 GN=AUP1 PE=1 SV=1	0.014	1.834	3	1	1	1	1	476	53	8.09	0	1
FALSE	Medium	Master Protein	Q8N1G2	Cap-specific mRNA (nucleoside-2'-O-)-methyltransferase 1 OS=Homo sapiens OX=9606 GN=CMTR1 PE=1 SV=1	0.014	1.832	1	1	1	1	1	835	95.3	7.05	0	1
FALSE	Medium	Master Protein	P43487	Ran-specific GTPase-activating protein OS=Homo sapiens OX=9606 GN=RANBP1 PE=1 SV=1	0.014	1.83	5	1	1	1	1	201	23.3	5.29	0	1
FALSE	Medium	Master Protein	O00763	Acetyl-CoA carboxylase 2 OS=Homo sapiens OX=9606 GN=ACACB PE=1 SV=3	0.014	1.829	1	1	1	1	1	2458	276.4	6.49	0	1
FALSE	Medium	Master Protein	Q99549	M-phase phosphoprotein 8 OS=Homo sapiens OX=9606 GN=MPHOSPH8 PE=1 SV=2	0.014	1.825	1	1	1	1	1	860	97.1	6.06	0	1
FALSE	Medium	Master Protein	Q9H3H9	Transcription elongation factor A protein-like 2 OS=Homo sapiens OX=9606 GN=TCEAL2 PE=2 SV=1	0.014	1.822	4	1	1	1	1	227	25.8	5.94	0	1
FALSE	Medium	Master Protein	Q9UHG3	Prenylcysteine oxidase 1 OS=Homo sapiens OX=9606 GN=PCYOX1 PE=1 SV=3	0.014	1.82	1	1	1	1	1	505	56.6	6.18	0	1
FALSE	Medium	Master Protein	Q16822	Phosphoenolpyruvate carboxykinase [GTP], mitochondrial OS=Homo sapiens OX=9606 GN=PCK2 PE=1 SV=4	0.014	1.82	2	1	1	1	1	640	70.7	7.62	0	1
FALSE	Medium	Master Protein	O95785	Protein Wiz OS=Homo sapiens OX=9606 GN=WIZ PE=1 SV=2	0.015	1.816	1	1	1	1	1	1651	178.6	6.86	0	1
FALSE	Medium	Master Protein	Q9NXE4	Sphingomyelin phosphodiesterase 4 OS=Homo sapiens OX=9606 GN=SMPD4 PE=1 SV=3	0.015	1.809	1	1	1	1	1	866	97.7	8.27	0	1
FALSE	Medium	Master Protein	Q9BTV4	Transmembrane protein 43 OS=Homo sapiens OX=9606 GN=TMEM43 PE=1 SV=1	0.015	1.809	2	1	1	1	1	400	44.8	8.13	0	1
FALSE	Medium	Master Protein	P38432	Coilin OS=Homo sapiens OX=9606 GN=COIL PE=1 SV=1	0.015	1.8	1	1	1	1	1	576	62.6	9.07	0	1
FALSE	Medium	Master Protein	Q8TD19	Serine/threonine-protein kinase Nek9 OS=Homo sapiens OX=9606 GN=NEK9 PE=1 SV=2	0.015	1.799	1	1	1	1	1	979	107.1	5.74	0	1
FALSE	Medium	Master Protein	Q96SB8	Structural maintenance of chromosomes protein 6 OS=Homo sapiens OX=9606 GN=SMC6 PE=1 SV=2	0.015	1.797	1	1	1	1	1	1091	126.2	6.99	0	1
FALSE	Medium	Master Protein	Q27ID8	Envelope glycoprotein OS=Xenotropic MuLV-related virus (isolate VP62) OX=373193 GN=env PE=3 SV=1	0.015	1.792	1	1	1	1	1	645	69.8	7.96	1.75	1
FALSE	Medium	Master Protein	Q9H7B2	Ribosome production factor 2 homolog OS=Homo sapiens OX=9606 GN=RPF2 PE=1 SV=2	0.015	1.791	3	1	1	1	1	306	35.6	9.99	1.76	1
FALSE	Medium	Master Protein	O75940	Survival of motor neuron-related-splicing factor 30 OS=Homo sapiens OX=9606 GN=SMNDC1 PE=1 SV=1	0.015	1.781	5	1	1	1	1	238	26.7	7.24	1.76	1
FALSE	Medium	Master Protein	P53384	Cytosolic Fe-S cluster assembly factor NUBP1 OS=Homo sapiens OX=9606 GN=NUBP1 PE=1 SV=2	0.016	1.775	3	1	2	1	1	320	34.5	5.33	0	1
FALSE	Medium	Master Protein	Q13616	Cullin-1 OS=Homo sapiens OX=9606 GN=CUL1 PE=1 SV=2	0.016	1.77	1	1	2	1	1	776	89.6	8	0	1
FALSE	Medium	Master Protein	O75342	Arachidonate 12-lipoxygenase, 12R-type OS=Homo sapiens OX=9606 GN=ALOX12B PE=1 SV=1	0.016	1.769	2	1	1	1	1	701	80.3	7.64	0	1
FALSE	Medium	Master Protein	Q9P031	Thyroid transcription factor 1-associated protein 26 OS=Homo sapiens OX=9606 GN=CCDC59 PE=1 SV=2	0.022	1.765	3	1	1	1	1	241	28.7	9.88	0	1
FALSE	Medium	Master Protein	O43765	Small glutamine-rich tetratricopeptide repeat-containing protein alpha OS=Homo sapiens OX=9606 GN=SGTA PE=1 SV=1	0.022	1.763	3	1	1	1	1	313	34	4.87	0	1
FALSE	Medium	Master Protein	P09853	Ribonucleoside-diphosphate reductase large subunit OS=Human herpesvirus 2 (strain 333) OX=10313 GN=RIR1 PE=3 SV=2	0.022	1.762	1	1	1	1	1	1144	125	6.61	1.62	1
FALSE	Medium	Master Protein	P49591	Serine--tRNA ligase, cytoplasmic OS=Homo sapiens OX=9606 GN=SARS PE=1 SV=3	0.022	1.755	2	1	1	1	1	514	58.7	6.43	0	1
FALSE	Medium	Master Protein	P53004	Biliverdin reductase A OS=Homo sapiens OX=9606 GN=BLVRA PE=1 SV=2	0.022	1.75	2	1	1	1	1	296	33.4	6.44	0	1
FALSE	Medium	Master Protein	Q9BRT9	DNA replication complex GINS protein SLD5 OS=Homo sapiens OX=9606 GN=GINS4 PE=1 SV=1	0.022	1.748	6	1	1	1	1	223	26	4.98	0	1
FALSE	Medium	Master Protein	Q96MU7	YTH domain-containing protein 1 OS=Homo sapiens OX=9606 GN=YTHDC1 PE=1 SV=3	0.022	1.748	2	1	2	1	1	727	84.6	6.23	0	1
FALSE	Medium	Master Protein	Q8N8S7	Protein enabled homolog OS=Homo sapiens OX=9606 GN=ENAH PE=1 SV=2	0.023	1.747	2	1	1	1	1	591	66.5	6.93	0	1
FALSE	Medium	Master Protein	Q8WUA4	General transcription factor 3C polypeptide 2 OS=Homo sapiens OX=9606 GN=GTF3C2 PE=1 SV=2	0.023	1.744	1	1	1	1	1	911	100.6	7.31	1.65	1
FALSE	Medium	Master Protein	O60573	Eukaryotic translation initiation factor 4E type 2 OS=Homo sapiens OX=9606 GN=EIF4E2 PE=1 SV=1	0.023	1.738	4	1	1	1	1	245	28.3	8.88	0	1
FALSE	Medium	Master Protein	Q9P2I0	Cleavage and polyadenylation specificity factor subunit 2 OS=Homo sapiens OX=9606 GN=CPSF2 PE=1 SV=2	0.023	1.725	1	1	1	1	1	782	88.4	5.11	0	1
FALSE	Medium	Master Protein	Q17RC7	Exocyst complex component 3-like protein 4 OS=Homo sapiens OX=9606 GN=EXOC3L4 PE=1 SV=2	0.023	1.722	1	1	1	1	1	722	79.8	6.32	0	1
FALSE	Medium	Master Protein	Q86YR5	G-protein-signaling modulator 1 OS=Homo sapiens OX=9606 GN=GPSM1 PE=1 SV=2	0.023	1.719	1	1	1	1	1	675	74.5	6.54	0	1
FALSE	Medium	Master Protein	Q9Y5X3	Sorting nexin-5 OS=Homo sapiens OX=9606 GN=SNX5 PE=1 SV=1	0.023	1.712	4	1	1	1	1	404	46.8	6.76	0	1
FALSE	Medium	Master Protein	Q9NPF4	Probable tRNA N6-adenosine threonylcarbamoyltransferase OS=Homo sapiens OX=9606 GN=OSGEP PE=1 SV=1	0.023	1.705	3	1	1	1	1	335	36.4	6.35	0	1
FALSE	Medium	Master Protein	Q92871	Phosphomannomutase 1 OS=Homo sapiens OX=9606 GN=PMM1 PE=1 SV=2	0.024	1.699	3	1	1	1	1	262	29.7	5.74	0	1
FALSE	Medium	Master Protein	Q9H6T3	RNA polymerase II-associated protein 3 OS=Homo sapiens OX=9606 GN=RPAP3 PE=1 SV=2	0.024	1.696	2	1	1	1	1	665	75.7	6.84	0	1
FALSE	Medium	Master Protein	Q96HE7	ERO1-like protein alpha OS=Homo sapiens OX=9606 GN=ERO1A PE=1 SV=2	0.024	1.696	3	1	1	1	1	468	54.4	5.68	0	1
FALSE	Medium	Master Protein	Q92600	CCR4-NOT transcription complex subunit 9 OS=Homo sapiens OX=9606 GN=CNOT9 PE=1 SV=1	0.024	1.693	4	1	1	1	1	299	33.6	8.03	1.8	1
FALSE	Medium	Master Protein	Q92917	G-patch domain and KOW motifs-containing protein OS=Homo sapiens OX=9606 GN=GPKOW PE=1 SV=2	0.024	1.692	2	1	1	1	1	476	52.2	6.15	0	1
FALSE	Medium	Master Protein	Q99543	DnaJ homolog subfamily C member 2 OS=Homo sapiens OX=9606 GN=DNAJC2 PE=1 SV=4	0.026	1.684	2	1	1	1	1	621	72	8.7	0	1
FALSE	Medium	Master Protein	Q8WX93	Palladin OS=Homo sapiens OX=9606 GN=PALLD PE=1 SV=3	0.026	1.683	1	1	1	1	1	1383	150.5	7.09	0	1
FALSE	Medium	Master Protein	Q99567	Nuclear pore complex protein Nup88 OS=Homo sapiens OX=9606 GN=NUP88 PE=1 SV=2	0.026	1.67	1	1	1	1	1	741	83.5	5.69	1.66	1
FALSE	Medium	Master Protein	Q13769	THO complex subunit 5 homolog OS=Homo sapiens OX=9606 GN=THOC5 PE=1 SV=2	0.026	1.663	1	1	1	1	1	683	78.5	6.87	0	1
FALSE	Medium	Master Protein	A0FGR8	Extended synaptotagmin-2 OS=Homo sapiens OX=9606 GN=ESYT2 PE=1 SV=1	0.026	1.657	1	1	1	1	1	921	102.3	9.26	0	1
FALSE	Medium	Master Protein	Q9UN86	Ras GTPase-activating protein-binding protein 2 OS=Homo sapiens OX=9606 GN=G3BP2 PE=1 SV=2	0.026	1.655	2	1	1	1	1	482	54.1	5.55	0	1
FALSE	Medium	Master Protein	Q8NFF5	FAD synthase OS=Homo sapiens OX=9606 GN=FLAD1 PE=1 SV=1	0.028	1.653	1	1	1	1	1	587	65.2	6.93	1.75	1
FALSE	Medium	Master Protein	Q8IZF6	Adhesion G-protein coupled receptor G4 OS=Homo sapiens OX=9606 GN=ADGRG4 PE=2 SV=2	0.028	1.651	0	1	1	1	1	3080	333.2	6.21	0	1
FALSE	Medium	Master Protein	Q9NRL2	Bromodomain adjacent to zinc finger domain protein 1A OS=Homo sapiens OX=9606 GN=BAZ1A PE=1 SV=2	0.028	1.644	1	1	1	1	1	1556	178.6	6.6	0	1
FALSE	Medium	Master Protein	Q3MHD2	Protein LSM12 homolog OS=Homo sapiens OX=9606 GN=LSM12 PE=1 SV=2	0.03	1.643	7	1	1	1	1	195	21.7	7.74	0	1
FALSE	Medium	Master Protein	P05386	60S acidic ribosomal protein P1 OS=Homo sapiens OX=9606 GN=RPLP1 PE=1 SV=1	0.03	1.636	14	1	1	1	1	114	11.5	4.32	1.82	1
FALSE	Medium	Master Protein	Q9NZM5	Ribosome biogenesis protein NOP53 OS=Homo sapiens OX=9606 GN=NOP53 PE=1 SV=2	0.03	1.635	2	1	1	1	1	478	54.4	10.32	1.88	1
FALSE	Medium	Master Protein	Q9H4B6	Protein salvador homolog 1 OS=Homo sapiens OX=9606 GN=SAV1 PE=1 SV=2	0.031	1.633	2	1	1	1	1	383	44.6	9.09	0	1
FALSE	Medium	Master Protein	Q9UFF9	CCR4-NOT transcription complex subunit 8 OS=Homo sapiens OX=9606 GN=CNOT8 PE=1 SV=1	0.031	1.632	4	1	1	1	1	292	33.5	4.81	0	1
FALSE	Medium	Master Protein	Q01081	Splicing factor U2AF 35 kDa subunit OS=Homo sapiens OX=9606 GN=U2AF1 PE=1 SV=3	0.031	1.631	3	1	1	1	1	240	27.9	8.81	1.71	1
FALSE	Medium	Master Protein	Q99536	Synaptic vesicle membrane protein VAT-1 homolog OS=Homo sapiens OX=9606 GN=VAT1 PE=1 SV=2	0.034	1.628	3	1	1	1	1	393	41.9	6.29	1.93	1
FALSE	Medium	Master Protein	P11182	Lipoamide acyltransferase component of branched-chain alpha-keto acid dehydrogenase complex, mitochondrial OS=Homo sapiens OX=9606 GN=DBT PE=1 SV=3	0.035	1.617	2	1	1	1	1	482	53.5	8.51	0	1
FALSE	Medium	Master Protein	Q15003	Condensin complex subunit 2 OS=Homo sapiens OX=9606 GN=NCAPH PE=1 SV=3	0.035	1.615	1	1	1	1	1	741	82.5	5.06	0	1
FALSE	Medium	Master Protein	Q9Y2K7	Lysine-specific demethylase 2A OS=Homo sapiens OX=9606 GN=KDM2A PE=1 SV=3	0.035	1.609	1	1	1	1	1	1162	132.7	7.58	0	1
FALSE	Medium	Master Protein	P49454	Centromere protein F OS=Homo sapiens OX=9606 GN=CENPF PE=1 SV=2	0.035	1.607	0	1	1	1	1	3210	367.5	5.07	0	1
FALSE	Medium	Master Protein	P07400	Nucleoprotein OS=Lymphocytic choriomeningitis virus (strain WE) OX=11627 GN=N PE=3 SV=1	0.035	1.596	1	1	2	1	1	558	62.1	8.73	0	1
FALSE	Medium	Master Protein	Q76FK4	Nucleolar protein 8 OS=Homo sapiens OX=9606 GN=NOL8 PE=1 SV=1	0.035	1.595	1	1	1	1	1	1167	131.5	7.09	0	1
FALSE	Medium	Master Protein	P16435	NADPH--cytochrome P450 reductase OS=Homo sapiens OX=9606 GN=POR PE=1 SV=2	0.037	1.592	1	1	1	1	1	677	76.6	5.58	1.63	1
FALSE	Medium	Master Protein	P22528	Cornifin-B OS=Homo sapiens OX=9606 GN=SPRR1B PE=1 SV=2	0.037	1.59	9	1	1	1	1	89	9.9	8.48	0	1
FALSE	Medium	Master Protein	Q7Z460	CLIP-associating protein 1 OS=Homo sapiens OX=9606 GN=CLASP1 PE=1 SV=1	0.037	1.585	0	1	1	1	1	1538	169.3	9.03	0	1
FALSE	Medium	Master Protein	Q9H4A4	Aminopeptidase B OS=Homo sapiens OX=9606 GN=RNPEP PE=1 SV=2	0.037	1.584	2	1	1	1	1	650	72.5	5.74	0	1
FALSE	Medium	Master Protein	Q8TAT6	Nuclear protein localization protein 4 homolog OS=Homo sapiens OX=9606 GN=NPLOC4 PE=1 SV=3	0.037	1.578	1	1	1	1	1	608	68.1	6.38	0	1
FALSE	Medium	Master Protein	Q96N67	Dedicator of cytokinesis protein 7 OS=Homo sapiens OX=9606 GN=DOCK7 PE=1 SV=4	0.037	1.574	0	1	1	1	1	2140	242.4	6.8	0	1
FALSE	Medium	Master Protein	P62899	60S ribosomal protein L31 OS=Homo sapiens OX=9606 GN=RPL31 PE=1 SV=1	0.037	1.571	11	1	1	1	1	125	14.5	10.54	0	1
FALSE	Medium	Master Protein	Q5VW32	BRO1 domain-containing protein BROX OS=Homo sapiens OX=9606 GN=BROX PE=1 SV=1	0.038	1.566	3	1	1	1	1	411	46.4	7.65	0	1
FALSE	Medium	Master Protein	P61758	Prefoldin subunit 3 OS=Homo sapiens OX=9606 GN=VBP1 PE=1 SV=3	0.038	1.556	5	1	1	1	1	197	22.6	7.11	0	1
FALSE	Medium	Master Protein	O14745	Na(+)/H(+) exchange regulatory cofactor NHE-RF1 OS=Homo sapiens OX=9606 GN=SLC9A3R1 PE=1 SV=4	0.038	1.553	3	1	1	1	1	358	38.8	5.77	0	1
FALSE	Medium	Master Protein	Q8NFH3	Nucleoporin Nup43 OS=Homo sapiens OX=9606 GN=NUP43 PE=1 SV=1	0.038	1.547	4	1	1	1	1	380	42.1	5.63	0	1
FALSE	Medium	Master Protein	Q96SZ5	2-aminoethanethiol dioxygenase OS=Homo sapiens OX=9606 GN=ADO PE=1 SV=2	0.038	1.545	3	1	1	1	1	270	29.7	6.04	0	1
FALSE	Medium	Master Protein	O43488	Aflatoxin B1 aldehyde reductase member 2 OS=Homo sapiens OX=9606 GN=AKR7A2 PE=1 SV=3	0.038	1.544	5	1	1	1	1	359	39.6	7.17	0	1
FALSE	Medium	Master Protein	P11172	Uridine 5'-monophosphate synthase OS=Homo sapiens OX=9606 GN=UMPS PE=1 SV=1	0.038	1.543	2	1	1	1	1	480	52.2	7.24	0	1
FALSE	Medium	Master Protein	O60832	H/ACA ribonucleoprotein complex subunit 4 OS=Homo sapiens OX=9606 GN=DKC1 PE=1 SV=3	0.038	1.541	1	1	1	1	1	514	57.6	9.42	0	1
FALSE	Medium	Master Protein	Q9NS86	LanC-like protein 2 OS=Homo sapiens OX=9606 GN=LANCL2 PE=1 SV=1	0.039	1.538	4	1	1	1	1	450	50.8	7.43	0	1
FALSE	Medium	Master Protein	Q92665	28S ribosomal protein S31, mitochondrial OS=Homo sapiens OX=9606 GN=MRPS31 PE=1 SV=3	0.039	1.538	2	1	1	1	1	395	45.3	9.29	1.64	1
FALSE	Medium	Master Protein	O14734	Acyl-coenzyme A thioesterase 8 OS=Homo sapiens OX=9606 GN=ACOT8 PE=1 SV=1	0.039	1.536	3	1	1	1	1	319	35.9	7.56	0	1
FALSE	Medium	Master Protein	P50225	Sulfotransferase 1A1 OS=Homo sapiens OX=9606 GN=SULT1A1 PE=1 SV=3	0.039	1.534	2	1	1	1	1	295	34.1	6.62	0	1
FALSE	Medium	Master Protein	Q9UBB9	Tuftelin-interacting protein 11 OS=Homo sapiens OX=9606 GN=TFIP11 PE=1 SV=1	0.039	1.529	1	1	1	1	1	837	96.8	5.67	0	1
FALSE	Medium	Master Protein	Q7Z5J4	Retinoic acid-induced protein 1 OS=Homo sapiens OX=9606 GN=RAI1 PE=1 SV=2	0.039	1.52	0	1	1	1	1	1906	203.2	8.79	0	1
FALSE	Medium	Master Protein	Q75V66	Anoctamin-5 OS=Homo sapiens OX=9606 GN=ANO5 PE=1 SV=1	0.039	1.517	1	1	1	1	1	913	107.1	6.8	0	1
FALSE	Medium	Master Protein	Q8NEY8	Periphilin-1 OS=Homo sapiens OX=9606 GN=PPHLN1 PE=1 SV=2	0.04	1.513	2	1	1	1	1	458	52.7	9.11	0	1
FALSE	Medium	Master Protein	Q9NQL2	Ras-related GTP-binding protein D OS=Homo sapiens OX=9606 GN=RRAGD PE=1 SV=1	0.04	1.513	2	1	1	1	1	400	45.6	4.92	0	1
FALSE	Medium	Master Protein	Q9UHQ9	NADH-cytochrome b5 reductase 1 OS=Homo sapiens OX=9606 GN=CYB5R1 PE=1 SV=1	0.04	1.513	4	1	1	1	1	305	34.1	9.38	0	1
FALSE	Medium	Master Protein	Q8IY67	Ribonucleoprotein PTB-binding 1 OS=Homo sapiens OX=9606 GN=RAVER1 PE=1 SV=1	0.039	1.507	3	1	1	1	1	606	63.8	8.48	0	1
FALSE	Medium	Master Protein	O15397	Importin-8 OS=Homo sapiens OX=9606 GN=IPO8 PE=1 SV=2	0.039	1.504	1	1	1	1	1	1037	119.9	5.16	0	1
FALSE	Medium	Master Protein	Q9H936	Mitochondrial glutamate carrier 1 OS=Homo sapiens OX=9606 GN=SLC25A22 PE=1 SV=1	0.039	1.502	2	1	1	1	1	323	34.4	9.29	0	1
FALSE	Medium	Master Protein	O60287	Nucleolar pre-ribosomal-associated protein 1 OS=Homo sapiens OX=9606 GN=URB1 PE=1 SV=4	0.039	1.501	0	1	1	1	1	2271	254.2	6.47	0	1
FALSE	Medium	Master Protein	P55263	Adenosine kinase OS=Homo sapiens OX=9606 GN=ADK PE=1 SV=2	0.04	1.481	4	1	1	1	1	362	40.5	6.7	0	1
FALSE	Medium	Master Protein	P46940	Ras GTPase-activating-like protein IQGAP1 OS=Homo sapiens OX=9606 GN=IQGAP1 PE=1 SV=1	0.04	1.48	0	1	1	1	1	1657	189.1	6.48	1.79	1
FALSE	Medium	Master Protein	Q96HY6	DDRGK domain-containing protein 1 OS=Homo sapiens OX=9606 GN=DDRGK1 PE=1 SV=2	0.04	1.478	4	1	1	1	1	314	35.6	5.12	0	1
FALSE	Medium	Master Protein	Q92547	DNA topoisomerase 2-binding protein 1 OS=Homo sapiens OX=9606 GN=TOPBP1 PE=1 SV=3	0.042	1.474	1	1	1	1	1	1522	170.6	6.96	0	1
FALSE	Medium	Master Protein	P40222	Alpha-taxilin OS=Homo sapiens OX=9606 GN=TXLNA PE=1 SV=3	0.042	1.467	2	1	1	1	1	546	61.9	6.52	0	1
FALSE	Medium	Master Protein	P62995	Transformer-2 protein homolog beta OS=Homo sapiens OX=9606 GN=TRA2B PE=1 SV=1	0.043	1.457	3	1	1	1	1	288	33.6	11.25	0	1
FALSE	Medium	Master Protein	Q14997	Proteasome activator complex subunit 4 OS=Homo sapiens OX=9606 GN=PSME4 PE=1 SV=2	0.043	1.457	1	1	1	1	1	1843	211.2	6.9	0	1
FALSE	Medium	Master Protein	O60610	Protein diaphanous homolog 1 OS=Homo sapiens OX=9606 GN=DIAPH1 PE=1 SV=2	0.042	1.457	1	1	1	1	1	1272	141.3	5.41	0	1
FALSE	Medium	Master Protein	P53990	IST1 homolog OS=Homo sapiens OX=9606 GN=IST1 PE=1 SV=1	0.042	1.455	2	1	1	1	1	364	39.7	5.35	0	1
FALSE	Medium	Master Protein	Q9H9Q2	COP9 signalosome complex subunit 7b OS=Homo sapiens OX=9606 GN=COPS7B PE=1 SV=1	0.042	1.455	4	1	1	1	1	264	29.6	6.15	0	1
FALSE	Medium	Master Protein	P78316	Nucleolar protein 14 OS=Homo sapiens OX=9606 GN=NOP14 PE=1 SV=3	0.042	1.454	1	1	1	1	1	857	97.6	7.58	0	1
FALSE	Medium	Master Protein	P46736	Lys-63-specific deubiquitinase BRCC36 OS=Homo sapiens OX=9606 GN=BRCC3 PE=1 SV=2	0.042	1.448	3	1	1	1	1	316	36	5.92	0	1
FALSE	Medium	Master Protein	Q9H089	Large subunit GTPase 1 homolog OS=Homo sapiens OX=9606 GN=LSG1 PE=1 SV=2	0.042	1.445	1	1	1	1	1	658	75.2	6.38	0	1
FALSE	Medium	Master Protein	Q9Y383	Putative RNA-binding protein Luc7-like 2 OS=Homo sapiens OX=9606 GN=LUC7L2 PE=1 SV=2	0.042	1.44	2	1	1	1	1	392	46.5	10.01	0	1
FALSE	Medium	Master Protein	P49593	Protein phosphatase 1F OS=Homo sapiens OX=9606 GN=PPM1F PE=1 SV=3	0.042	1.439	2	1	1	1	1	454	49.8	5.1	0	1
FALSE	Medium	Master Protein	Q86X55	Histone-arginine methyltransferase CARM1 OS=Homo sapiens OX=9606 GN=CARM1 PE=1 SV=3	0.042	1.433	2	1	1	1	1	608	65.8	6.73	0	1
FALSE	Medium	Master Protein	O75717	WD repeat and HMG-box DNA-binding protein 1 OS=Homo sapiens OX=9606 GN=WDHD1 PE=1 SV=1	0.042	1.433	1	1	1	1	1	1129	125.9	5.62	0	1
FALSE	Medium	Master Protein	Q8TCG1	Protein CIP2A OS=Homo sapiens OX=9606 GN=CIP2A PE=1 SV=2	0.043	1.429	1	1	1	1	1	905	102.1	6.23	1.65	1
FALSE	Medium	Master Protein	Q9NQW6	Anillin OS=Homo sapiens OX=9606 GN=ANLN PE=1 SV=2	0.043	1.425	1	1	1	1	1	1124	124.1	8.07	0	1
FALSE	Medium	Master Protein	Q9NXS2	Glutaminyl-peptide cyclotransferase-like protein OS=Homo sapiens OX=9606 GN=QPCTL PE=1 SV=2	0.043	1.422	2	1	1	1	1	382	42.9	9.82	0	1
FALSE	Medium	Master Protein	O75683	Surfeit locus protein 6 OS=Homo sapiens OX=9606 GN=SURF6 PE=1 SV=3	0.043	1.42	2	1	3	1	1	361	41.4	10.64	0	1
FALSE	Medium	Master Protein	Q13144	Translation initiation factor eIF-2B subunit epsilon OS=Homo sapiens OX=9606 GN=EIF2B5 PE=1 SV=3	0.043	1.42	2	1	2	1	1	721	80.3	5.08	0	1
FALSE	Medium	Master Protein	O00299	Chloride intracellular channel protein 1 OS=Homo sapiens OX=9606 GN=CLIC1 PE=1 SV=4	0.043	1.419	5	1	1	1	1	241	26.9	5.17	0	1
FALSE	Medium	Master Protein	P21127	Cyclin-dependent kinase 11B OS=Homo sapiens OX=9606 GN=CDK11B PE=1 SV=4	0.043	1.414	1	1	1	1	1	795	92.6	5.54	0	1
FALSE	Medium	Master Protein	P13473	Lysosome-associated membrane glycoprotein 2 OS=Homo sapiens OX=9606 GN=LAMP2 PE=1 SV=2	0.043	1.414	2	1	1	1	1	410	44.9	5.63	0	1
FALSE	Medium	Master Protein	Q02809	Procollagen-lysine,2-oxoglutarate 5-dioxygenase 1 OS=Homo sapiens OX=9606 GN=PLOD1 PE=1 SV=2	0.043	1.411	2	1	1	1	1	727	83.5	6.95	0	1
FALSE	Medium	Master Protein	Q8N612	FTS and Hook-interacting protein OS=Homo sapiens OX=9606 GN=FAM160A2 PE=1 SV=3	0.042	1.407	1	1	1	1	1	972	105.5	6.77	0	1
FALSE	Medium	Master Protein	Q9Y6C9	Mitochondrial carrier homolog 2 OS=Homo sapiens OX=9606 GN=MTCH2 PE=1 SV=1	0.042	1.407	3	1	1	1	1	303	33.3	7.97	0	1
FALSE	Medium	Master Protein	P48637	Glutathione synthetase OS=Homo sapiens OX=9606 GN=GSS PE=1 SV=1	0.043	1.402	2	1	1	1	1	474	52.4	5.92	1.73	1
FALSE	Medium	Master Protein	P98175	RNA-binding protein 10 OS=Homo sapiens OX=9606 GN=RBM10 PE=1 SV=3	0.043	1.401	1	1	1	1	1	930	103.5	5.97	0	1
FALSE	Medium	Master Protein	Q13613	Myotubularin-related protein 1 OS=Homo sapiens OX=9606 GN=MTMR1 PE=1 SV=4	0.043	1.4	1	1	1	1	1	665	74.6	7.14	0	1
FALSE	Medium	Master Protein	Q969T7	7-methylguanosine phosphate-specific 5'-nucleotidase OS=Homo sapiens OX=9606 GN=NT5C3B PE=1 SV=4	0.044	1.395	3	1	1	1	1	300	34.4	6.38	0	1
FALSE	Medium	Master Protein	O75487	Glypican-4 OS=Homo sapiens OX=9606 GN=GPC4 PE=1 SV=4	0.044	1.394	3	1	1	1	1	556	62.4	6.68	0	1
FALSE	Medium	Master Protein	Q14393	Growth arrest-specific protein 6 OS=Homo sapiens OX=9606 GN=GAS6 PE=1 SV=2	0.044	1.393	1	1	1	1	1	721	79.6	6.21	1.8	1
FALSE	Medium	Master Protein	Q13867	Bleomycin hydrolase OS=Homo sapiens OX=9606 GN=BLMH PE=1 SV=1	0.044	1.389	2	1	1	1	1	455	52.5	6.27	0	1
FALSE	Medium	Master Protein	Q9Y5P6	Mannose-1-phosphate guanyltransferase beta OS=Homo sapiens OX=9606 GN=GMPPB PE=1 SV=2	0.044	1.388	3	1	1	1	1	360	39.8	6.61	0	1
FALSE	Medium	Master Protein	Q9BWU0	Kanadaptin OS=Homo sapiens OX=9606 GN=SLC4A1AP PE=1 SV=1	0.044	1.387	1	1	1	1	1	796	88.8	5.19	0	1
FALSE	Medium	Master Protein	Q07687	Homeobox protein DLX-2 OS=Homo sapiens OX=9606 GN=DLX2 PE=1 SV=2	0.044	1.386	3	1	1	1	1	328	34.2	9.23	0	1
FALSE	Medium	Master Protein	Q14686	Nuclear receptor coactivator 6 OS=Homo sapiens OX=9606 GN=NCOA6 PE=1 SV=3	0.044	1.383	0	1	1	1	1	2063	219	9.36	0	1
FALSE	Medium	Master Protein	Q99550	M-phase phosphoprotein 9 OS=Homo sapiens OX=9606 GN=MPHOSPH9 PE=1 SV=4	0.044	1.378	1	1	1	1	1	1183	132.9	6.24	0	1
FALSE	Medium	Master Protein	Q14694	Ubiquitin carboxyl-terminal hydrolase 10 OS=Homo sapiens OX=9606 GN=USP10 PE=1 SV=2	0.044	1.375	1	1	1	1	1	798	87.1	5.31	0	1
FALSE	Medium	Master Protein	P53611	Geranylgeranyl transferase type-2 subunit beta OS=Homo sapiens OX=9606 GN=RABGGTB PE=1 SV=2	0.045	1.37	3	1	1	1	1	331	36.9	5.03	0	1
FALSE	Medium	Master Protein	P30876	DNA-directed RNA polymerase II subunit RPB2 OS=Homo sapiens OX=9606 GN=POLR2B PE=1 SV=1	0.045	1.369	1	1	1	1	1	1174	133.8	6.87	0	1
FALSE	Medium	Master Protein	Q15738	Sterol-4-alpha-carboxylate 3-dehydrogenase, decarboxylating OS=Homo sapiens OX=9606 GN=NSDHL PE=1 SV=2	0.045	1.368	2	1	1	1	1	373	41.9	8.06	0	1
FALSE	Medium	Master Protein	Q9Y224	RNA transcription, translation and transport factor protein OS=Homo sapiens OX=9606 GN=RTRAF PE=1 SV=1	0.044	1.363	3	1	1	1	1	244	28.1	6.65	0	1
FALSE	Medium	Master Protein	Q96GA3	Protein LTV1 homolog OS=Homo sapiens OX=9606 GN=LTV1 PE=1 SV=1	0.047	1.361	2	1	1	1	1	475	54.8	4.91	1.83	1
FALSE	Medium	Master Protein	Q15427	Splicing factor 3B subunit 4 OS=Homo sapiens OX=9606 GN=SF3B4 PE=1 SV=1	0.047	1.357	3	1	1	1	1	424	44.4	8.56	0	1
FALSE	Medium	Master Protein	Q13889	General transcription factor IIH subunit 3 OS=Homo sapiens OX=9606 GN=GTF2H3 PE=1 SV=2	0.047	1.357	3	1	1	1	1	308	34.4	7.02	0	1
FALSE	Medium	Master Protein	Q9ULD5	Zinc finger protein 777 OS=Homo sapiens OX=9606 GN=ZNF777 PE=1 SV=2	0.048	1.356	1	1	1	1	1	760	85.1	5.92	0	1
FALSE	Medium	Master Protein	Q8N5H7	SH2 domain-containing protein 3C OS=Homo sapiens OX=9606 GN=SH2D3C PE=1 SV=1	0.048	1.356	1	1	1	1	1	860	94.4	8.07	0	1
FALSE	Medium	Master Protein	Q6P2C8	Mediator of RNA polymerase II transcription subunit 27 OS=Homo sapiens OX=9606 GN=MED27 PE=1 SV=1	0.048	1.354	4	1	1	1	1	311	35.4	9.31	0	1
FALSE	Medium	Master Protein	Q96FV9	THO complex subunit 1 OS=Homo sapiens OX=9606 GN=THOC1 PE=1 SV=1	0.048	1.353	2	1	1	1	1	657	75.6	4.98	0	1
FALSE	Medium	Master Protein	Q9Y5Q8	General transcription factor 3C polypeptide 5 OS=Homo sapiens OX=9606 GN=GTF3C5 PE=1 SV=2	0.048	1.353	2	1	2	1	1	519	59.5	6.9	0	1
FALSE	Medium	Master Protein	O75110	Probable phospholipid-transporting ATPase IIA OS=Homo sapiens OX=9606 GN=ATP9A PE=1 SV=3	0.048	1.35	1	1	2	1	1	1047	118.5	7.77	0	1
FALSE	Medium	Master Protein	Q9GZR2	RNA exonuclease 4 OS=Homo sapiens OX=9606 GN=REXO4 PE=1 SV=2	0.05	1.342	2	1	1	1	1	422	46.6	9.77	0	1
FALSE	Low	Master Protein	Q8NFD2	Ankyrin repeat and protein kinase domain-containing protein 1 OS=Homo sapiens OX=9606 GN=ANKK1 PE=2 SV=1	0.051	1.34	1	1	1	1	1	765	84.6	7.08	0	1
FALSE	Low	Master Protein	Q6ZU69	Protein FAM205A OS=Homo sapiens OX=9606 GN=FAM205A PE=2 SV=4	0.051	1.339	1	1	1	1	1	1335	148	8.29	0	1
FALSE	Low	Master Protein	O75530	Polycomb protein EED OS=Homo sapiens OX=9606 GN=EED PE=1 SV=2	0.051	1.331	3	1	1	1	1	441	50.2	7.03	0	1
FALSE	Low	Master Protein	Q9Y226	Solute carrier family 22 member 13 OS=Homo sapiens OX=9606 GN=SLC22A13 PE=2 SV=2	0.051	1.322	2	1	1	1	1	551	60.8	7.83	0	1
FALSE	Low	Master Protein	P63010	AP-2 complex subunit beta OS=Homo sapiens OX=9606 GN=AP2B1 PE=1 SV=1	0.051	1.321	1	1	1	1	1	937	104.5	5.38	0	1
FALSE	Low	Master Protein	Q9H9A7	RecQ-mediated genome instability protein 1 OS=Homo sapiens OX=9606 GN=RMI1 PE=1 SV=3	0.051	1.315	1	1	1	1	1	625	70.1	4.96	0	1
FALSE	Low	Master Protein	Q9UL03	Integrator complex subunit 6 OS=Homo sapiens OX=9606 GN=INTS6 PE=1 SV=1	0.052	1.314	1	1	1	1	1	887	100.3	8.62	0	1
FALSE	Low	Master Protein	Q8IWS0	PHD finger protein 6 OS=Homo sapiens OX=9606 GN=PHF6 PE=1 SV=1	0.053	1.306	2	1	1	1	1	365	41.3	8.68	0	1
