# Supplementary material for: NuMA regulates mitotic spindle assembly, structural dynamics and function via phase separation
Source: Nat Commun. 2021 Dec 9;12:7157. doi: 10.1038/s41467-021-27528-6 (PMC8660824; doi:10.1038/s41467-021-27528-6)
Supplement: Supplementary file 21 — Source Data [file 41467_2021_27528_MOESM21_ESM.xlsx]

## Sheet: Fig. 1b
Source Data for Fig.1b
Con-Con	spindle length		Con-IAA	spindle length		MLN-Con	spindle length		MLN-IAA	spindle length
1	8.81		1	14.21		1	7.1		1	9.06
2	8.56		2	11.97		2	6.41		2	10.27
3	8.74		3	8.57		3	3.44		3	8.04
4	6.91		4	10.03		4	5.56		4	6.37
5	9		5	10.05		5	5.78		5	8.11
6	8.31		6	10.67		6	6.14		6	11.15
7	10.69		7	7.61		7	5.79		7	7.21
8	7.72		8	9.64		8	8.07		8	12
9	8.98		9	13.65		9	5.54		9	6.85
10	8.45		10	10.59		10	8.61		10	7.25
11	6.41		11	8.15		11	5.14		11	9.88
12	7.24		12	12.71		12	6.91		12	10.51
13	6.84		13	10.27		13	5.71		13	7.35
14	9.51		14	7.24		14	4.64		14	10.25
15	8.45		15	10.83		15	5.71		15	7.86
16	8.76		16	8.02		16	7.8		16	10.27
17	8.36		17	11.95		17	5.1		17	8.77
18	9.08		18	10.02		18	4.82		18	7.89
19	9.01		19	11.09		19	4.37		19	9.99
20	9.62		20	11.01		20	7.83		20	8.15
21	10.21		21	10.41		21	5.69		21	7.5
22	10.04		22	11.93		22	4.62		22	7.84
23	10.31		23	10.85		23	7.2		23	8.81
24	7.61		24	9.1		24	7.79		24	7.65
25	10.72		25	8.77		25	5.67		25	10.82
26	8.35		26	10.58		26	6.68		26	8.28
27	8.15		27	12.69		27	4.73		27	9.88
28	8.66		28	10.87		28	6.09		28	8.01
29	9.6		29	9.89		29	5.38		29	9.05
30	6.44		30	9.1		30	9		30	8.21
31	10.02		31	9.98		31	5.49		31	10.75
32	9.12		32	11.42		32	5.93		32	6.59
33	8.46		33	10.5		33	5.5		33	5.68
34	8.38		34	12.68		34	5.31		34	7.61
35	9.19		35	11.18		35	5.44		35	8.24
36	8.85		36	12.47		36			36	9.89
37	8.25		37	11.51
38	9.31		38	12.37
39	11.74		39	12.25
40	9.52		40	10.55
41	7.55		41	10.06
42	7.16		42	11.64
43	7.13		43	11.38
44	9.93		44	12.15
45	11.46		45	10.03
46	11.95		46	11.56
			47	9.11
			48	10.69
			49	9.75
			50	10.25
										0

## Sheet: Fig. 1d
Source Data for Fig. 1d
GFP	spindle length		NuMA	spindle length
1	12.99		1	12.43
2	14.04		2	11.93
3	12.9		3	13.12
4	16.03		4	12.03
5	12.41		5	12.5
6	17.02		6	11.66
7	15.23		7	11.93
8	15.11		8	13.29
9	12.45		9	10.59
10	16.36		10	11.33
11	12.92		11	11.84
12	16.01		12	13.65
13	15.28		13	12.11
14	13.99		14	13.16
15	14.69		15	11.43
16	13.28		16	13.29
17	14.15		17	12.84
18	15.28		18	11.24
19	12.53		19	11.2
20	12.99		20	11.66
21	13.81		21	12.4
22	15.8		22	12.05
23	15.9		23	11.41
24	16.46		24	12.26
25	14.27		25	12.75
26	13.61		26	12.67
27	13.22		27	11.3
28	14.71		28	12.69
29	13.91		29	13.29
30	13.89		30	12.85

## Sheet: Fig. 1f
Source Data for Fig. 1f
Ctrl
spindle position (μm)	0s	120s
0	2506	2459
0.239	2396.47	2449.18
0.478	2401.47	2464.23
0.717	2397.89	2356.59
0.956	2425.9	2428.89
1.19	2428.46	2432.94
1.43	2412.96	2405.85
1.67	2417.11	2442.38
1.91	2396.11	2412.34
2.15	2424.29	2488.7
2.39	2448.62	2414.53
2.63	2456.93	2498.15
2.87	2402.52	2472.25
3.11	2361.69	2440.12
3.35	2449.13	2442.15
3.58	2412.82	2416.95
3.82	2432.98	2440.33
4.06	2391.79	2470.91
4.3	2448.17	2432.96
4.54	2409.4	2434.14
4.78	2427.3	2409.95
5.02	2457.52	2429.16
5.26	2407.43	2415.06
5.5	2437.08	2411.15
5.74	2430.18	2452.61
5.97	2495.07	2407.39
6.21	2537.02	2433.34
6.45	2549.56	2421.26
6.69	2686.7	2464.08
6.93	2866.28	2456.14
7.17	2840.52	2439.23
7.41	2681.06	2487.14
7.65	2584.7	2456.4
7.89	2518.67	2523.19
8.13	2555.44	2494.57
8.36	2480.86	2515.5
8.6	2529.16	2527.62
8.84	2515.75	2594.94
9.08	2456.84	2675.76
9.32	2453.3	2654.57
9.56	2435.4	2641.15
9.8	2429.37	2516.88
10.04	2436.86	2512.47
10.28	2439.16	2436.4
10.52	2463.31	2519.9
10.76	2425.72	2485.54
10.99	2416.3	2478.42
11.23	2386.89	2422.62
11.47	2393.38	2547.04
11.71	2428.9	2506.29
11.95	2423.16	2430.01
12.19	2449.77	2367.71
12.19	2450	2367

## Sheet: Fig, 1h
Source Data for Fig 1h
spindle position (μm)	0s	120s
0	2231	2326
0.239	2242.78	2228.12
0.478	2268.55	2244.41
0.717	2297.16	2223.63
0.956	2261.54	2246.5
1.19	2244.19	2251.44
1.43	2267.67	2227.35
1.67	2210.45	2236.41
1.91	2236.25	2236.96
2.15	2249.68	2245.36
2.39	2278.8	2304.51
2.63	2235.78	2267.96
2.87	2247.99	2268.99
3.11	2229.49	2290.42
3.35	2257.29	2264.52
3.58	2244.01	2291.33
3.82	2253.87	2264.57
4.06	2249.28	2202.45
4.3	2244.35	2232.12
4.54	2252.29	2245.52
4.78	2270.58	2243.91
5.02	2229.66	2217.16
5.26	2213.85	2267.05
5.5	2220.08	2252.9
5.74	2215.38	2279.68
5.97	2231.54	2277.29
6.21	2244.61	2271.67
6.45	2248.51	2227.32
6.69	2222.56	2246.89
6.93	2242.02	2250.59
7.17	2231.33	2265.91
7.41	2270.41	2237.57
7.65	2293.77	2224.15
7.89	2413.17	2244.61
8.13	2644.1	2330.3
8.36	2663.33	2277.4
8.6	2740.85	2357.06
8.84	2687.02	2372.05
9.08	2484.43	2476.44
9.32	2379.12	2438.3
9.56	2295.28	2417.88
9.8	2318.73	2384.78
10.04	2257.98	2322.63
10.28	2244.69	2325.39
10.52	2262.35	2353.54
10.76	2249.94	2309.82
10.99	2246.71	2286.77
11.23	2268.58	2281.97
11.47	2241.42	2255.98
11.71	2227.85	2259.55
11.95	2235.35	2248.77
12.19	2244.76	2242.14
12.43	2243.94	2297.85
12.67	2255.24	2275.65
12.91	2308.34	2261.85
13.15	2219.01	2237.07
13.38	2233.48	2260.44
13.62	2226.64	2237.19
13.86	2253.27	2235.69
14.1	2255.66	2259.44
14.34	2253.89	2254.93
14.58	2219.9	2259.22
14.82	2244.21	2253.02
14.87	2253	2245

## Sheet: Fig. 1i
Source Data for Fig. 1i
	Con	siNuMA
1	0.96	0
2	0.955	0.12
3	0.24	0.48
4	0.24	0.12
5	0.715	0.72
6	0.835	0.48
7	0.475	0.36
8	0.835	0.6
9	0.955	0.12
10	0.475	0.24
11	0.48	0.715
12	0.84	0.12
13	0.6	0.36
14	0.955	0.24
15	0.48	0.72
16	0.355	0
17	0.36	0.6
18	0.96	0.48
19	0.715	0.48
20	0.355	0.48

## Sheet: Fig. 2f
Source Data for Fig. 2f
Time	1	2	3	4	5	6
-3	1	1	1	1	1	1
0	0	0	0	0	0	0
3	0.0220519	0.0396914	0.0385527	0.0256071	0.0174878	0.0181871
6	0.0592428	0.0725362	0.0113762	0.0299485	0.0598165	0.0296683
9	0.0426569	0.0979238	0.0169063	0.0181115	0.038844	0.0317025
12	0.0213821	0.152233	0.0221204	0.0690544	0.0414655	0.0393566
15	0.0820718	0.136116	0.0669142	0.0558269	0.02158	0.0392187
18	0.0831435	0.101495	0.0157213	0.0674264	0.0762492	0.0316508
21	0.107339	0.103993	0.10997	0.0609483	0.0234662	0.0430113
24	0.0799282	0.0844343	0.056802	0.044397	0.0490745	0.0499069
27	0.0969963	0.111524	0.0764734	0.0524013	0.108827	0.0505103
30	0.124648	0.166426	0.0299415	0.0496201	0.0777199	0.0518377
33	0.0957102	0.118778	0.0910886	0.124983	0.0730202	0.076748
36	0.189089	0.105955	0.056644	0.0881834	0.121104	0.07249
39	0.146432	0.183949	0.0870596	0.0770587	0.0879504	0.0750241
42	0.104579	0.158913	0.130273	0.0791955	0.131526	0.0591815
45	0.0757482	0.149199	0.0894296	0.124508	0.175581	0.0508206
48	0.117414	0.198087	0.054669	0.0983584	0.121359	0.0532513
51	0.121808	0.140391	0.115895	0.131868	0.1376	0.0875396
54	0.0974786	0.152548	0.18589	0.142891	0.121455	0.0527169
57	0.131025	0.213538	0.174119	0.126068	0.152147	0.0554579
60	0.105839	0.213427	0.157292	0.15639	0.100898	0.0558199
63	0.133732	0.184671	0.105467	0.20116	0.0763132	0.0671976
66	0.113502	0.12494	0.132169	0.162325	0.0961348	0.0581989
69	0.152247	0.117002	0.131142	0.127221	0.149717	0.0609743
72	0.112484	0.178454	0.169142	0.188	0.167524	0.158064
75	0.144557	0.12816	0.125217	0.225003	0.171809	0.131516
78	0.0829024	0.122756	0.170406	0.0950007	0.153777	0.0720418
81	0.119611	0.089819	0.138727	0.153677	0.197641	0.225865
84	0.145066	0.114115	0.172302	0.167413	0.168388	0.197921
87	0.155007	0.0996262	0.132801	0.113892	0.120272	0.233726
90	0.190295	0.148773	0.124427	0.100936	0.160747	0.329765
93	0.161518	0.118704	0.109733	0.123253	0.127658	0.461798
96	0.195198	0.074072	0.154053	0.125458	0.106365	0.514188
99	0.238257	0.0789756	0.133354	0.0858771	0.147479	0.286443
102	0.163286	0.153658	0.183757	0.0699701	0.138815	0.538581
105	0.177836	0.186651	0.145679	0.0962556	0.177595	0.525721
108	0.158651	0.171071	0.15745	0.165242	0.21775	0.483123
111	0.171887	0.156397	0.154685	0.116979	0.172448
114	0.127596	0.199882	0.258335	0.131868	0.168388	0.607502
117	0.12631	0.179916	0.138884	0.138787	0.13306	0.27017
120	0.138314	0.196828	0.226497	0.151675	0.13338	0.364001
123	0.113395	0.178657	0.23416	0.178402	0.114582	0.676545
126	0.0943437	0.21907	0.271686	0.201804	0.106141
129	0.118914	0.243385	0.291436	0.211131	0.192142	0.412374
132	0.0965676	0.298416	0.21757	0.154084	0.139359	0.653806
135	0.101391	0.280523	0.260942	0.238841	0.134563	0.560302
138	0.10206	0.328744	0.24127	0.188882	0.0928738	0.238829
141	0.101739	0.262833	0.259678	0.200346	0.129416	0.531668
144	0.174031	0.286314	0.276268	0.173687	0.126507	0.351934
147	0.158677	0.335628	0.199558	0.216015	0.146584	0.552544
150	0.196779	0.297139	0.276189	0.242742	0.144058	0.412047
153	0.130731	0.366252	0.278006	0.238299	0.154225	0.47378
156	0.150478	0.35156	0.236925	0.246812	0.166278	0.21135
159	0.189866	0.367325	0.311977	0.229413	0.119697	0.257378
162	0.180944	0.433422	0.228235	0.246371	0.144922	0.252189
165	0.188098	0.456349	0.243008	0.2907	0.169219	0.289012
168	0.229013	0.290977	0.294833	0.299858	0.135522	0.368363
171	0.200852	0.338366	0.23653	0.318715	0.204482	0.476658
174	0.206747	0.350468	0.310792	0.183286	0.16388	0.0935043
177	0.208113	0.378187	0.308027	0.236874	0.15138	0.268618
180	0.241017	0.305078	0.278164	0.290496	0.188561	0.237846
183	0.184052	0.373376	0.282983	0.362264	0.175261	0.220228
186	0.20396	0.370434	0.234634	0.226326	0.17945	0.255741
189	0.19418	0.340568	0.288671	0.230701	0.149046	0.639722
192	0.14528	0.379538	0.324301	0.449871	0.266441	0.278479
195	0.167198	0.36677	0.283299	0.317087	0.206113	0.38605
198	0.172236	0.365808	0.225628	0.24905	0.14441	0.418408
201	0.161303	0.456016	0.303839	0.307862	0.131686	0.51255
204	0.186222	0.349876	0.304156	0.356295	0.17069	0.78865
207	0.208408	0.370434	0.355664	0.260819	0.148342	0.722245
210	0.195868	0.341827	0.289619	0.256749	0.231753	0.710902
213	0.209051	0.382776	0.331727	0.389025	0.171329	0.663633
216	0.211704	0.376059	0.327856	0.238774	0.207903	0.44337
219	0.24225	0.409533	0.324933	0.204959	0.343649	0.699248
222	0.438279	0.295067	0.307158	0.297619	0.318936
225	0.263953	0.351153	0.365145	0.0922873	0.347645	0.67951
228	0.250261	0.348877	0.285906	0.276353	0.232296
231	0.188393	0.416768	0.300363	0.244946	0.242751	0.676217
234	0.284799	0.298712	0.197741	0.234059	0.278238
237	0.26615	0.314367	0.332754	0.265636	0.430001	0.710402
240	0.316953	0.21574	0.286854	0.249763	0.292305
243	0.306423	0.226916	0.245615	0.280355	0.580166
246	0.170789	0.317938	0.348396	0.3275	0.391988	0.765446
249	0.24785	0.306669	0.270817	0.266416	0.253205
252	0.267785	0.343066	0.293253	0.233924	0.327632	0.846332
255	0.233675	0.235909	0.338284	0.340558	0.2502
258	0.198601	0.383257	0.331411	0.245116	0.306659	0.90522
261	0.278824	0.260575	0.296176	0.361179	0.498993	0.894532
264	0.248386	0.282891	0.353294	0.253527	0.365101
267	0.305485	0.294993	0.317507	0.226428	0.433837	0.913357
270	0.285148	0.280226	0.345157	0.232567	0.290355	0.881172
273	0.328662	0.474612	0.305104	0.26862	0.318584	0.837643
276	0.336915	0.391473	0.432138	0.390144	0.365868	0.897928
279	0.287077	0.351319	0.351319	0.317393	0.290642	0.834626
282	0.217063	0.41168	0.373361	0.277269	0.377793	0.780323
285	0.233381	0.348396	0.402828	0.288631	0.319703	0.794063
288	0.306316	0.490841	0.354795	0.320343	0.207392	0.737984
291	0.271161	0.234003	0.370201	0.265805	0.343713	0.791925
294
297	0.324295	0.354317	0.33228	0.354633	0.423095	0.830696
300	0.374508	0.365993	0.338047	0.305081	0.324627	0.753482

## Sheet: Fig. 2h
Source Data for Fig. 2h
Time	1	2	3	4	5	6	7	8	9	10	11	12	13	14	15	16	17	18	19	20
-1.02	1	1	1	1	1	1	1	1	1	1	1	1	1	1	1	1	1	1	1	1
0	0	0	0	0	0	0	0	0	0	0	0	0	0	0	0	0	0	0	0	0
6.21	0.0755	0.157	0.257	0.109	0.175	0.0875	0.0531	0.11	0.161	0.305	0.177	0.0623	0.136	0.0929	0.133	0.088	0.0748	0.108	0.141	0.0933
12.21	0.0979	0.216	0.322	0.19	0.24	0.177	0.102	0.194	0.219	0.35	0.206	0.151	0.204	0.14	0.158	0.199	0.138	0.171	0.192	0.13
18.21	0.127	0.256	0.311	0.219	0.268	0.168	0.127	0.232	0.278	0.351	0.277	0.244	0.275	0.192	0.19	0.283	0.177	0.218	0.227	0.131
24.21	0.136	0.238	0.334	0.255	0.268	0.234	0.139	0.293	0.353	0.267	0.265	0.314	0.3	0.238	0.225	0.423	0.205	0.228	0.258	0.149
30.21	0.156	0.157	0.294	0.291	0.346	0.271	0.206	0.315	0.375	0.338	0.258	0.36	0.375	0.265	0.257	0.558	0.251	0.273	0.212	0.204
36.21	0.167	0.159	0.285	0.304	0.475	0.292	0.234	0.338	0.421	0.382	0.306	0.387	0.403	0.292	0.253	0.543	0.27	0.324	0.243	0.186
42.21	0.184	0.2	0.363	0.334	0.482	0.244	0.239	0.372	0.43	0.439	0.314	0.388	0.419	0.32	0.332	0.527	0.312	0.304	0.219	0.212
48.21	0.181	0.214	0.397	0.388	0.56	0.233	0.275	0.364	0.472	0.324	0.296	0.41	0.482	0.335	0.314	0.555	0.313	0.339	0.268	0.283
54.21	0.193	0.253	0.476	0.395	0.613	0.252	0.335	0.378	0.476	0.353	0.311	0.406	0.53	0.356	0.314	0.538	0.348	0.349	0.251	0.366
60.21	0.198	0.315	0.537	0.43	0.663	0.338	0.372	0.394	0.504	0.36	0.343	0.398	0.579	0.396	0.317	0.499	0.367	0.356	0.322	0.404
66.21	0.215	0.237	0.595	0.476	0.669	0.362	0.447	0.386	0.531	0.462	0.351	0.446	0.598	0.408	0.335	0.514	0.399	0.402	0.292	0.385
72.21	0.191	0.201	0.556	0.484	0.693	0.357	0.471	0.403	0.568	0.401	0.41	0.451	0.635	0.398	0.336	0.548	0.405	0.429	0.246	0.453
78.21	0.219	0.258	0.608	0.481	0.688	0.369	0.514	0.417	0.561	0.399	0.412	0.496	0.665	0.421	0.379	0.58	0.405	0.376	0.248	0.463
84.21	0.21	0.203	0.607	0.479	0.677	0.369	0.555	0.434	0.57	0.448	0.441	0.442	0.68	0.351	0.449	0.618	0.413	0.374	0.282	0.528
90.21	0.229	0.244	0.606	0.485	0.597	0.398	0.569	0.427	0.607	0.458	0.449	0.472	0.666	0.309	0.471	0.647	0.417	0.41	0.184	0.567
96.21	0.228	0.453	0.63	0.442	0.634	0.395	0.556	0.442	0.628	0.408	0.479	0.482	0.667	0.371	0.5	0.641	0.419	0.436	0.185	0.666
102.21	0.251	0.551	0.67	0.427	0.613	0.42	0.526	0.449	0.652	0.492	0.498	0.553	0.672	0.375	0.542	0.687	0.427	0.39	0.206	0.634
108.21	0.247	0.594	0.695	0.455	0.571	0.424	0.619	0.497	0.624	0.512	0.48	0.578	0.697	0.373	0.567	0.691	0.448	0.46	0.252	0.624
114.21	0.288	0.618	0.78	0.44	0.606	0.383	0.608	0.499	0.691	0.463	0.473	0.589	0.664	0.418	0.529	0.768	0.448	0.446	0.343	0.574
120.21	0.289	0.605	0.736	0.396	0.649	0.387	0.596	0.525	0.724	0.488	0.461	0.617	0.693	0.375	0.553	0.717	0.444	0.466	0.363	0.541
126.21	0.324	0.589	0.724	0.44	0.747	0.407	0.624	0.496	0.698	0.493	0.476	0.632	0.761	0.439	0.568	0.673	0.426	0.445	0.435	0.501
132.21	0.319	0.761	0.693	0.395	0.714	0.413	0.598	0.514	0.669	0.616	0.494	0.681	0.754	0.435	0.588	0.601	0.343	0.488	0.43	0.515
138.21	0.35	0.708	0.77	0.378	0.703	0.406	0.588	0.525	0.687	0.528	0.515	0.647	0.769	0.41	0.605	0.607	0.362	0.494	0.499	0.495
144.21	0.361	0.696	0.859	0.409	0.798	0.404	0.617	0.557	0.69	0.516	0.52	0.732	0.75	0.485	0.609	0.592	0.407	0.492	0.411	0.47
150.21	0.386	0.822	0.932	0.473	0.727	0.442	0.674	0.575	0.723	0.516	0.525	0.759	0.791	0.422	0.604	0.65	0.415	0.525	0.398	0.323
156.21	0.407	0.679	0.914	0.456	0.773	0.383	0.715	0.552	0.698	0.421	0.544	0.724	0.786	0.451	0.513	0.677	0.412	0.558	0.412	0.268
162.21	0.387	0.815	0.904	0.458	0.718	0.478	0.698	0.547	0.744	0.433	0.543	0.777	0.755	0.474	0.522	0.712	0.418	0.54	0.44	0.373
168.21	0.363	0.828	1.02	0.529	0.714	0.485	0.711	0.571	0.75	0.499	0.587	0.863	0.783	0.437	0.504	0.711	0.428	0.532	0.456	0.44
174.21	0.415	0.767	0.95	0.478	0.624	0.496	0.676	0.585	0.753	0.457	0.563	0.846	0.731	0.444	0.467	0.755	0.424	0.542	0.513	0.519
180.21	0.434	0.623	0.951	0.554	0.654	0.534	0.717	0.603	0.741	0.547	0.553	0.852	0.685	0.42	0.407	0.766	0.432	0.624	0.394	0.494
186.21	0.442	0.644	0.973	0.528	0.647	0.543	0.712	0.604	0.71	0.489	0.53	0.881	0.719	0.381	0.422	0.807	0.429	0.58	0.304	0.441
192.21	0.446	0.66	0.929	0.451	0.666	0.564	0.683	0.591	0.675	0.52	0.509	0.847	0.784	0.371	0.454	0.78	0.464	0.582	0.363	0.573
198.21	0.446	0.695	0.922	0.376	0.634	0.557	0.733	0.587	0.718	0.425	0.453	0.792	0.725	0.538	0.506	0.81	0.426	0.561	0.31	0.516
204.21	0.448	0.905	0.919	0.26	0.606	0.569	0.678	0.552	0.722	0.483	0.466	0.795	0.733	0.493	0.449	0.828	0.407	0.605	0.184	0.481
210.21	0.431	0.869	0.919	0.273	0.572	0.557	0.75	0.588	0.753	0.458	0.442	0.828	0.754	0.54	0.452	0.837	0.436	0.602	0.189	0.459
216.21	0.448	0.862	0.714	0.304	0.594	0.505	0.7	0.599	0.796	0.435	0.447	0.827	0.74	0.657	0.508	0.815	0.461	0.569	0.302	0.434
222.21	0.442	0.832	0.884	0.355	0.618	0.557	0.735	0.607	0.801	0.492	0.441	0.789	0.735	0.677	0.536	0.876	0.476	0.613	0.297	0.44
228.21	0.454	1	0.887	0.385	0.623	0.52	0.745	0.586	0.774	0.342	0.448	0.799	0.753	0.722	0.555	0.881	0.517	0.538	0.259	0.421
234.21	0.454	1.03	0.915	0.387	0.63	0.465	0.771	0.523	0.772	0.412	0.453	0.753	0.749	0.718	0.555	0.883	0.529	0.508	0.279	0.433
240.21	0.452	1.09	1.05	0.117	0.658	0.409	0.751	0.542	0.806	0.322	0.492	0.67	0.771	0.61	0.454	0.856	0.515	0.518	0.393	0.399
246.21	0.444	1	1.13	0.0971	0.575	0.43	0.738	0.55	0.78	0.455	0.446	0.647	0.799	0.687	0.479	0.871	0.485	0.555	0.458	0.297
252.21	0.442	1.13	1.16	0.127	0.498	0.447	0.69	0.587	0.779	0.327	0.452	0.671	0.803	0.665	0.538	0.919	0.457	0.515	0.494	0.301

## Sheet: Fig. 3d
Sorce Data for Fig. 3d
TIME	1	2	3	4	5	6	7	8	9	10	11	12
-2.31	0.972	1.05	1.02	1.12	0.999	1.01	1.04	1.04	0.992	0.997	1	0.92
-2.18	1.01	1.08	1.13	1.03	0.954	0.991	1.03	1.04	0.946	0.967	0.951	0.978
-2.04	1	1	1	1	1	1	1	1	1	1	1	1
0	0	0	0	0	0	0	0	0	0	0	0	0
1	-0.0115	0.04	0.0817	0.00434	0.0935	-0.0162	0.0304	0.0716	0.051	0.0943	0.0269	0.0314
2	0.0808	0.038	0.0888	-0.00635	0.0435	0.0345	0.06	0.0659	0.0793	0.0875	0.0515	0.0714
3	0.0599	0.0465	0.137	0.0491	0.0992	0.0423	0.106	0.108	0.0894	0.103	0.0971	0.153
4	0.114	0.0633	0.133	0.0709	0.0874	0.0561	0.0782	0.0369	0.11	0.0872	0.0768	0.0589
5	0.149	0.152	0.124	0.0662	0.124	0.0683	0.0799	0.102	0.116	0.0971	0.0952	0.095
6	0.128	0.0724	0.192	0.0868	0.0905	0.0792	0.122	0.127	0.134	0.125	0.0599	0.138
7	0.153	0.196	0.12	0.112	0.108	0.0847	0.077	0.108	0.108	0.131	0.117	0.161
8	0.174	0.115	0.159	0.116	0.163	0.0989	0.123	0.157	0.131	0.116	0.128	0.204
9	0.113	0.128	0.169	0.119	0.134	0.108	0.0973	0.131	0.156	0.127	0.109	0.247
10	0.138	0.174	0.147	0.139	0.104	0.0888	0.159	0.139	0.109	0.194	0.157	0.162
11	0.145	0.184	0.159	0.148	0.111	0.13	0.162	0.124	0.176	0.203	0.133	0.188
12	0.177	0.257	0.18	0.148	0.131	0.172	0.166	0.131	0.156	0.179	0.13	0.182
13	0.192	0.197	0.199	0.123	0.161	0.153	0.144	0.14	0.196	0.207	0.141	0.2
14	0.178	0.183	0.193	0.116	0.122	0.158	0.198	0.168	0.122	0.192	0.181	0.223
15	0.218	0.154	0.214	0.118	0.16	0.188	0.216	0.218	0.168	0.227	0.146	0.292
16	0.226	0.161	0.16	0.122	0.156	0.193	0.239	0.211	0.224	0.192	0.167	0.24
17	0.191	0.233	0.31	0.13	0.21	0.209	0.195	0.183	0.21	0.211	0.149	0.25
18	0.259	0.176	0.299	0.138	0.176	0.157	0.195	0.184	0.182	0.187	0.196	0.234
19	0.262	0.255	0.248	0.135	0.167	0.217	0.232	0.22	0.234	0.184	0.174	0.3
20	0.258	0.196	0.22	0.157	0.132	0.221	0.203	0.243	0.21	0.214	0.213	0.278
21	0.225	0.194	0.268	0.0934	0.187	0.199	0.194	0.241	0.268	0.253	0.228	0.264
22	0.225	0.211	0.228	0.111	0.158	0.268	0.253	0.245	0.264	0.247	0.173	0.238
23	0.261	0.275	0.257	0.16	0.198	0.223	0.273	0.239	0.325	0.211	0.183	0.335
24	0.203	0.201	0.274	0.108	0.25	0.282	0.28	0.248	0.297	0.236	0.205	0.269
25	0.236	0.287	0.26	0.164	0.237	0.254	0.277	0.202	0.223	0.222	0.203	0.266
26	0.279	0.192	0.274	0.162	0.251	0.248	0.273	0.266	0.285	0.242	0.213	0.332
27	0.284	0.18	0.292	0.167	0.232	0.245	0.26	0.221	0.314	0.228	0.196	0.304
28	0.263	0.261	0.315	0.186	0.28	0.249	0.235	0.3	0.295	0.268	0.195	0.337
29	0.304	0.152	0.32	0.134	0.204	0.231	0.308	0.242	0.259	0.236	0.208	0.317
30	0.251	0.252	0.276	0.133	0.286	0.295	0.249	0.279	0.34	0.3	0.232	0.328
31	0.243	0.223	0.305	0.243	0.215	0.287	0.26	0.303	0.316	0.258	0.208	0.365
32	0.311	0.191	0.283	0.213	0.278	0.326	0.238	0.278	0.278	0.277	0.212	0.324
33	0.261	0.266	0.313	0.228	0.301	0.31	0.263	0.289	0.296	0.26	0.214	0.249
34	0.292	0.269	0.324	0.201	0.26	0.302	0.269	0.311	0.347	0.315	0.157	0.34
35	0.336	0.24	0.318	0.208	0.301	0.352	0.258	0.296	0.312	0.331	0.185	0.399
36	0.3	0.253	0.324	0.205	0.313	0.306	0.294	0.311	0.295	0.317	0.245	0.399
37	0.293	0.251	0.331	0.184	0.277	0.359	0.303	0.356	0.32	0.29	0.266	0.38
38	0.266	0.191	0.342	0.215	0.301	0.334	0.31	0.349	0.349	0.33	0.21	0.405
39	0.266	0.305	0.323	0.212	0.336	0.313	0.308	0.358	0.381	0.308	0.261	0.435
40	0.29	0.243	0.396	0.23	0.309	0.359	0.262	0.379	0.307	0.297	0.263	0.483
41	0.26	0.288	0.409	0.19	0.307	0.325	0.309	0.399	0.371	0.26	0.261	0.477
42	0.327	0.275	0.388	0.204	0.348	0.276	0.298	0.344	0.349	0.276	0.275	0.505
43	0.298	0.282	0.39	0.218	0.28	0.386	0.323	0.367	0.325	0.339	0.267	0.346
44	0.307	0.296	0.405	0.189	0.306	0.383	0.313	0.397	0.363	0.313	0.282	0.31
45	0.326	0.342	0.331	0.22	0.377	0.38	0.342	0.4	0.326	0.273	0.283	0.372
46	0.369	0.323	0.435	0.23	0.335	0.287	0.371	0.351	0.377	0.364	0.304	0.445
47	0.337	0.286	0.381	0.219	0.353	0.349	0.358	0.344	0.366	0.285	0.288	0.351
48	0.374	0.242	0.462	0.259	0.4	0.404	0.363	0.359	0.378	0.344	0.338	0.467
49	0.378	0.252	0.405	0.2	0.388	0.323	0.316	0.4	0.38	0.321	0.271	0.435
50	0.356	0.306	0.394	0.257	0.404	0.361	0.355	0.439	0.378	0.375	0.332	0.394
51	0.432	0.319	0.408	0.307	0.422	0.368	0.389	0.421	0.362	0.316	0.292	0.491
52	0.398	0.254	0.392	0.219	0.393	0.372	0.355	0.411	0.392	0.318	0.318	0.407
53	0.431	0.298	0.39	0.198	0.401	0.346	0.391	0.397	0.399	0.331	0.289	0.411
54	0.409	0.234	0.385	0.248	0.415	0.378	0.388	0.438	0.404	0.358	0.339	0.34
55	0.359	0.252	0.47	0.287	0.421	0.376	0.391	0.443	0.419	0.327	0.319	0.478
56	0.405	0.297	0.454	0.295	0.407	0.343	0.416	0.406	0.41	0.36	0.277	0.424
57	0.422	0.272	0.501	0.304	0.384	0.319	0.411	0.444	0.385	0.347	0.32	0.503
58	0.408	0.194	0.397	0.241	0.414	0.364	0.416	0.393	0.407	0.391	0.329	0.47
59	0.428	0.24	0.46	0.283	0.434	0.388	0.423	0.521	0.401	0.35	0.317	0.444
60	0.431	0.183	0.411	0.255	0.419	0.371	0.382	0.479	0.405	0.352	0.379	0.45
61	0.452	0.24	0.444	0.266	0.443	0.349	0.356	0.465	0.41	0.335	0.389	0.403
62	0.464	0.256	0.434	0.336	0.42	0.391	0.424	0.465	0.341	0.325	0.33	0.44
63	0.459	0.323	0.412	0.333	0.421	0.386	0.472	0.412	0.422	0.375	0.33	0.459
64	0.439	0.239	0.463	0.3	0.416	0.421	0.469	0.472	0.437	0.333	0.339	0.453
65	0.438	0.397	0.493	0.316	0.4	0.446	0.488	0.458	0.476	0.386	0.34	0.439
66	0.439	0.23	0.454	0.337	0.456	0.445	0.424	0.419	0.431	0.416	0.339	0.382
67	0.434	0.288	0.489	0.319	0.418	0.42	0.474	0.448	0.419	0.348	0.335	0.397
68	0.478	0.294	0.458	0.365	0.4	0.431	0.464	0.479	0.467	0.353	0.319	0.395
69	0.473	0.233	0.481	0.358	0.485	0.394	0.448	0.489	0.461	0.353	0.382	0.504
70	0.469	0.286	0.468	0.358	0.4	0.404	0.464	0.439	0.471	0.368	0.37	0.453
71	0.459	0.365	0.436	0.408	0.463	0.447	0.488	0.483	0.491	0.359	0.378	0.416
72	0.465	0.311	0.523	0.335	0.413	0.512	0.498	0.482	0.491	0.372	0.35	0.445
73	0.474	0.365	0.424	0.326	0.484	0.478	0.514	0.477	0.49	0.378	0.387	0.446
74	0.449	0.353	0.468	0.389	0.465	0.482	0.497	0.456	0.46	0.351	0.349	0.488
75	0.446	0.345	0.462	0.386	0.46	0.455	0.495	0.5	0.504	0.413	0.39	0.442
76	0.441	0.346	0.493	0.351	0.472	0.391	0.527	0.487	0.443	0.382	0.389	0.451
77	0.438	0.355	0.5	0.416	0.487	0.45	0.539	0.531	0.45	0.373	0.316	0.415
78	0.46	0.331	0.503	0.377	0.502	0.499	0.52	0.552	0.533	0.381	0.412	0.502
79	0.486	0.325	0.516	0.349	0.451	0.463	0.535	0.537	0.451	0.374	0.374	0.409
80	0.466	0.336	0.538	0.398	0.492	0.478	0.509	0.566	0.475	0.33	0.391	0.44
81	0.461	0.323	0.414	0.453	0.533	0.459	0.479	0.517	0.544	0.404	0.449	0.533
82	0.454	0.304	0.457	0.339	0.464	0.467	0.486	0.484	0.531	0.418	0.405	0.377
83	0.561	0.482	0.56	0.341	0.494	0.457	0.52	0.498	0.457	0.39	0.428	0.523
84	0.495	0.38	0.49	0.382	0.489	0.467	0.523	0.527	0.494	0.433	0.447	0.467
85	0.498	0.522	0.543	0.407	0.468	0.474	0.556	0.537	0.525	0.392	0.433	0.481
86	0.533	0.343	0.547	0.4	0.488	0.486	0.522	0.507	0.477	0.401	0.427	0.498
87	0.56	0.446	0.592	0.426	0.424	0.498	0.59	0.528	0.45	0.427	0.435	0.409
88	0.469	0.475	0.608	0.408	0.468	0.432	0.565	0.527	0.489	0.417	0.432	0.504
89	0.529	0.436	0.509	0.38	0.502	0.483	0.564	0.516	0.422	0.352	0.469	0.369
90	0.464	0.39	0.512	0.377	0.549	0.446	0.538	0.616	0.462	0.404	0.43	0.517
91	0.548	0.473	0.613	0.38	0.474	0.48	0.607	0.576	0.458	0.405	0.419	0.46
92	0.546	0.506	0.556	0.384	0.512	0.471	0.56	0.55	0.512	0.437	0.476	0.446
93	0.541	0.57	0.58	0.4	0.541	0.461	0.541	0.624	0.484	0.407	0.449	0.419
94	0.538	0.491	0.582	0.407	0.494	0.48	0.531	0.565	0.488	0.406	0.421	0.552
95	0.533	0.519	0.621	0.383	0.499	0.46	0.593	0.574	0.482	0.432	0.478	0.523
96	0.524	0.531	0.592	0.37	0.557	0.48	0.59	0.586	0.481	0.426	0.462	0.419
97	0.535	0.596	0.592	0.383	0.531	0.467	0.553	0.579	0.492	0.443	0.44	0.387
98	0.537	0.506	0.575	0.397	0.567	0.474	0.566	0.588	0.454	0.484	0.427	0.48
99	0.503	0.604	0.595	0.467	0.562	0.501	0.556	0.559	0.502	0.459	0.489	0.395
100	0.532	0.533	0.588	0.43	0.543	0.511	0.583	0.587	0.552	0.491	0.496	0.519
101	0.539	0.59	0.645	0.474	0.506	0.489	0.593	0.594	0.477	0.482	0.472	0.523
102	0.542	0.582	0.582	0.421	0.538	0.502	0.697	0.548	0.522	0.445	0.498	0.428
103	0.568	0.53	0.558	0.457	0.553	0.5	0.633	0.598	0.498	0.471	0.476	0.424
104	0.511	0.618	0.579	0.465	0.521	0.502	0.623	0.577	0.527	0.522	0.437	0.513
105	0.536	0.57	0.586	0.447	0.549	0.534	0.564	0.619	0.547	0.466	0.497	0.447
106	0.543	0.538	0.592	0.434	0.544	0.49	0.554	0.565	0.541	0.49	0.506	0.467
107	0.537	0.621	0.62	0.483	0.548	0.547	0.593	0.587	0.556	0.482	0.513	0.454
108	0.565	0.572	0.695	0.427	0.53	0.504	0.642	0.62	0.503	0.537	0.502	0.542
109	0.601	0.54	0.554	0.497	0.554	0.49	0.556	0.622	0.512	0.436	0.507	0.545
110	0.607	0.597	0.622	0.486	0.585	0.538	0.672	0.613	0.612	0.43	0.498	0.539
111	0.589	0.693	0.532	0.486	0.568	0.515	0.605	0.65	0.579	0.419	0.47	0.511
112	0.592	0.615	0.62	0.504	0.559	0.54	0.613	0.615	0.533	0.475	0.475	0.501
113	0.613	0.593	0.564	0.473	0.573	0.546	0.545	0.656	0.586	0.423	0.516	0.555
114	0.606	0.633	0.62	0.464	0.527	0.592	0.617	0.575	0.582	0.481	0.514	0.585
115	0.572	0.718	0.587	0.459	0.558	0.589	0.629	0.684	0.539	0.455	0.51	0.615
116	0.61	0.605	0.599	0.496	0.541	0.545	0.651	0.662	0.557	0.461	0.531	0.539
117	0.643	0.572	0.691	0.465	0.539	0.535	0.679	0.634	0.575	0.455	0.527	0.567
118	0.57	0.655	0.59	0.477	0.571	0.544	0.618	0.61	0.619	0.388	0.501	0.568
119	0.596	0.626	0.631	0.52	0.565	0.588	0.658	0.619	0.615	0.464	0.534	0.545
120	0.592	0.637	0.667	0.426	0.573	0.563	0.64	0.653	0.623	0.414	0.513	0.496
121	0.65	0.623	0.619	0.502	0.487	0.528	0.64	0.657	0.596	0.462	0.485	0.584
122	0.588	0.642	0.588	0.519	0.549	0.539	0.618	0.605	0.529	0.455	0.562	0.46
123	0.598	0.611	0.662	0.479	0.561	0.612	0.63	0.619	0.604	0.457	0.563	0.589
124	0.566	0.771	0.711	0.487	0.536	0.602	0.653	0.677	0.549	0.447	0.54	0.477
125	0.593	0.807	0.627	0.545	0.525	0.586	0.617	0.654	0.567	0.534	0.524	0.568
126	0.599	0.671	0.689	0.56	0.611	0.573	0.654	0.629	0.608	0.474	0.578	0.539
127	0.55	0.628	0.632	0.495	0.578	0.584	0.633	0.67	0.556	0.468	0.524	0.61
128	0.635	0.729	0.698	0.523	0.543	0.551	0.598	0.673	0.599	0.497	0.553	0.587
129	0.606	0.773	0.667	0.515	0.529	0.572	0.704	0.651	0.59	0.485	0.563	0.568
130	0.556	0.751	0.666	0.525	0.603	0.582	0.675	0.632	0.591	0.44	0.527	0.538
131	0.579	0.7	0.622	0.583	0.533	0.569	0.664	0.647	0.537	0.478	0.589	0.61
132	0.565	0.734	0.672	0.53	0.515	0.549	0.663	0.638	0.605	0.437	0.57	0.571
133	0.538	0.751	0.662	0.584	0.495	0.634	0.694	0.62	0.628	0.489	0.511	0.573
134	0.57	0.729	0.651	0.538	0.544	0.591	0.669	0.662	0.613	0.516	0.521	0.518
135	0.58	0.769	0.658	0.575	0.511	0.579	0.72	0.694	0.625	0.476	0.489	0.628
136	0.622	0.762	0.718	0.575	0.483	0.599	0.687	0.691	0.629	0.497	0.573	0.581
137	0.631	0.777	0.645	0.605	0.533	0.604	0.715	0.669	0.646	0.534	0.535	0.579
138	0.589	0.806	0.676	0.538	0.5	0.623	0.759	0.705	0.636	0.46	0.508	0.547
139	0.55	0.719	0.706	0.501	0.589	0.587	0.648	0.656	0.644	0.455	0.521	0.581
140	0.615	0.719	0.676	0.537	0.562	0.552	0.736	0.681	0.68	0.446	0.555	0.667
141	0.617	0.743	0.74	0.526	0.627	0.572	0.664	0.695	0.676	0.491	0.511	0.647
142	0.623	0.734	0.701	0.603	0.613	0.593	0.694	0.644	0.63	0.535	0.51	0.536
143	0.641	0.747	0.7	0.608	0.619	0.602	0.711	0.685	0.659	0.502	0.561	0.59
144	0.688	0.717	0.712	0.57	0.647	0.613	0.679	0.655	0.645	0.476	0.526	0.537
145	0.604	0.764	0.712	0.612	0.584	0.581	0.684	0.734	0.721	0.476	0.549	0.662
146	0.64	0.647	0.729	0.534	0.632	0.602	0.659	0.693	0.617	0.487	0.577	0.576
147	0.65	0.85	0.727	0.589	0.584	0.577	0.696	0.671	0.656	0.486	0.602	0.645
148	0.627	0.808	0.725	0.512	0.643	0.633	0.665	0.697	0.69	0.483	0.565	0.517
149	0.605	0.845	0.662	0.607	0.647	0.622	0.651	0.715	0.696	0.429	0.503	0.604
150	0.667	0.756	0.706	0.593	0.593	0.615	0.663	0.707	0.668	0.439	0.554	0.584
151	0.578	0.708	0.75	0.59	0.602	0.636	0.669	0.692	0.737	0.501	0.515	0.623
152	0.655	0.827	0.721	0.596	0.612	0.625	0.639	0.681	0.671	0.523	0.557	0.599
153	0.636	0.871	0.803	0.59	0.625	0.592	0.629	0.739	0.657	0.462	0.562	0.596
154	0.58	0.851	0.788	0.609	0.662	0.624	0.618	0.76	0.651	0.457	0.604	0.546
155	0.59	0.742	0.765	0.566	0.699	0.614	0.66	0.707	0.723	0.461	0.589	0.568
156	0.651	0.795	0.753	0.541	0.626	0.585	0.653	0.646	0.682	0.461	0.52	0.557
157	0.658	0.664	0.712	0.542	0.677	0.58	0.664	0.697	0.659	0.449	0.523	0.57
158	0.675	0.84	0.76	0.62	0.615	0.579	0.667	0.673	0.608	0.461	0.607	0.643
159	0.631	0.815	0.751	0.65	0.657	0.607	0.635	0.732	0.656	0.499	0.589	0.541
160	0.613	0.753	0.742	0.613	0.62	0.574	0.639	0.68	0.68	0.545	0.561	0.583
161	0.652	0.853	0.707	0.653	0.732	0.614	0.628	0.757	0.718	0.486	0.544	0.555
162	0.64	0.731	0.657	0.576	0.67	0.581	0.587	0.76	0.65	0.498	0.587	0.561
163	0.628	0.783	0.719	0.636	0.708	0.571	0.629	0.759	0.656	0.502	0.623	0.557
164	0.643	0.73	0.726	0.635	0.672	0.656	0.704	0.731	0.662	0.52	0.557	0.648
165	0.684	0.756	0.636	0.628	0.693	0.649	0.624	0.753	0.685	0.476	0.594	0.627
166	0.662	0.671	0.713	0.627	0.681	0.657	0.605	0.752	0.663	0.516	0.56	0.642
167	0.694	0.782	0.678	0.639	0.712	0.59	0.661	0.789	0.708	0.544	0.577	0.545
168	0.681	0.693	0.677	0.659	0.663	0.61	0.633	0.742	0.684	0.563	0.553	0.507
169	0.715	0.689	0.747	0.591	0.69	0.691	0.64	0.817	0.751	0.584	0.571	0.445
170	0.686	0.7	0.707	0.649	0.655	0.666	0.613	0.781	0.72	0.521	0.571	0.63
171	0.686	0.789	0.827	0.685	0.66	0.607	0.643	0.773	0.693	0.523	0.571	0.617
172	0.751	0.772	0.754	0.625	0.711	0.648	0.659	0.773	0.692	0.542	0.606	0.666
173	0.68	0.796	0.743	0.688	0.673	0.621	0.696	0.82	0.692	0.514	0.547	0.52
174	0.764	0.723	0.701	0.646	0.702	0.636	0.673	0.769	0.676	0.513	0.567	0.611
175	0.709	0.705	0.728	0.633	0.715	0.612	0.63	0.778	0.703	0.481	0.516	0.592
176	0.675	0.71	0.719	0.669	0.689	0.613	0.686	0.804	0.705	0.496	0.535	0.599
177	0.693	0.697	0.715	0.651	0.641	0.631	0.651	0.751	0.669	0.533	0.54	0.64
178	0.69	0.671	0.727	0.629	0.761	0.645	0.703	0.785	0.732	0.496	0.592	0.558
179	0.671	0.719	0.706	0.684	0.693	0.61	0.679	0.741	0.754	0.521	0.56	0.526
180	0.757	0.769	0.763	0.714	0.745	0.626	0.72	0.775	0.736	0.515	0.554	0.688
181	0.671	0.793	0.729	0.667	0.718	0.679	0.707	0.788	0.704	0.511	0.535	0.616
182	0.727	0.819	0.711	0.684	0.698	0.667	0.696	0.784	0.71	0.541	0.549	0.654
183	0.739	0.86	0.72	0.635	0.672	0.696	0.696	0.807	0.638	0.515	0.539	0.627
184	0.657	0.768	0.717	0.654	0.719	0.665	0.697	0.865	0.637	0.524	0.518	0.597
185	0.702	0.856	0.746	0.701	0.668	0.657	0.708	0.83	0.66	0.498	0.469	0.59
186	0.712	0.828	0.681	0.728	0.723	0.663	0.707	0.842	0.683	0.508	0.517	0.641
187	0.7	0.847	0.641	0.632	0.782	0.631	0.751	0.835	0.699	0.538	0.51	0.667
188	0.744	0.796	0.741	0.616	0.674	0.692	0.762	0.748	0.748	0.546	0.527	0.622
189	0.684	0.857	0.835	0.69	0.763	0.651	0.746	0.838	0.755	0.548	0.56	0.585
190	0.738	0.765	0.754	0.641	0.785	0.668	0.692	0.792	0.742	0.551	0.553	0.665
191	0.663	0.81	0.666	0.652	0.794	0.693	0.758	0.74	0.698	0.535	0.499	0.64
192	0.734	0.771	0.694	0.71	0.786	0.705	0.717	0.789	0.683	0.572	0.522	0.629
193	0.715	0.725	0.739	0.721	0.671	0.712	0.716	0.784	0.788	0.545	0.551	0.607
194	0.767	0.753	0.747	0.634	0.76	0.704	0.766	0.821	0.71	0.521	0.533	0.608
195	0.671	0.693	0.754	0.687	0.759	0.66	0.764	0.806	0.747	0.565	0.539	0.624
196	0.707	0.692	0.799	0.662	0.768	0.72	0.732	0.787	0.741	0.532	0.53	0.603
197	0.698	0.698	0.704	0.725	0.728	0.721	0.764	0.829	0.674	0.573	0.541	0.592
198	0.735	0.742	0.74	0.712	0.768	0.748	0.711	0.799	0.731	0.553	0.495	0.696
199	0.752	0.826	0.758	0.708	0.771	0.757	0.704	0.788	0.66	0.512	0.565	0.612
200	0.754	0.776	0.721	0.64	0.69	0.741	0.702	0.789	0.756	0.546	0.538	0.544
201	0.744	0.724	0.729	0.69	0.771	0.702	0.753	0.776	0.753	0.547	0.561	0.641
202	0.776	0.713	0.75	0.703	0.767	0.762	0.711	0.805	0.774	0.514	0.565	0.661
203	0.781	0.672	0.725	0.714	0.777	0.729	0.734	0.779	0.735	0.553	0.499	0.626
204	0.8	0.752	0.799	0.703	0.828	0.689	0.695	0.777	0.685	0.562	0.528	0.622
205	0.788	0.73	0.762	0.666	0.749	0.726	0.792	0.792	0.731	0.567	0.482	0.593
206	0.702	0.654	0.731	0.709	0.789	0.711	0.726	0.798	0.708	0.556	0.557	0.646
207	0.789	0.802	0.79	0.693	0.802	0.79	0.755	0.769	0.775	0.549	0.498	0.517
208	0.78	0.773	0.701	0.701	0.734	0.757	0.797	0.719	0.731	0.569	0.556	0.545
209	0.775	0.689	0.717	0.634	0.733	0.75	0.733	0.749	0.746	0.568	0.495	0.576
210	0.73	0.763	0.706	0.737	0.807	0.737	0.737	0.743	0.754	0.623	0.474	0.545
211	0.882	0.797	0.738	0.784	0.802	0.756	0.769	0.704	0.811	0.531	0.492	0.488
212	0.786	0.841	0.736	0.748	0.846	0.786	0.755	0.735	0.749	0.555	0.42	0.589
213	0.811	0.8	0.677	0.771	0.842	0.755	0.778	0.732	0.762	0.567	0.523	0.533
214	0.835	0.754	0.728	0.696	0.783	0.774	0.809	0.71	0.778	0.556	0.48	0.636
215	0.84	0.8	0.712	0.783	0.823	0.84	0.793	0.723	0.736	0.571	0.488	0.451
216	0.773	0.725	0.826	0.748	0.768	0.797	0.759	0.779	0.788	0.572	0.501	0.62
217	0.767	0.828	0.727	0.748	0.787	0.825	0.768	0.783	0.714	0.576	0.533	0.542
218	0.768	0.785	0.713	0.739	0.781	0.839	0.71	0.732	0.768	0.57	0.504	0.526
219	0.793	0.793	0.752	0.745	0.824	0.837	0.728	0.733	0.832	0.576	0.524	0.58
220	0.817	0.798	0.749	0.688	0.839	0.788	0.695	0.767	0.841	0.543	0.505	0.557
221	0.789	0.703	0.689	0.736	0.822	0.828	0.718	0.76	0.779	0.54	0.481	0.562
222	0.82	0.702	0.777	0.729	0.884	0.779	0.69	0.766	0.789	0.548	0.498	0.592
223	0.72	0.727	0.689	0.719	0.847	0.825	0.69	0.809	0.835	0.548	0.491	0.589
224	0.809	0.798	0.762	0.776	0.85	0.773	0.746	0.775	0.786	0.557	0.482	0.597
225	0.778	0.75	0.768	0.709	0.883	0.785	0.732	0.779	0.767	0.561	0.469	0.634
226	0.823	0.781	0.747	0.774	0.865	0.787	0.751	0.744	0.86	0.559	0.51	0.613
227	0.769	0.724	0.696	0.699	0.864	0.852	0.701	0.765	0.784	0.542	0.468	0.51
228	0.816	0.801	0.797	0.712	0.877	0.744	0.685	0.76	0.832	0.539	0.534	0.561
229	0.842	0.859	0.816	0.771	0.895	0.78	0.726	0.716	0.872	0.58	0.485	0.567
230	0.841	0.791	0.848	0.744	0.876	0.791	0.673	0.746	0.824	0.588	0.504	0.607
231	0.743	0.863	0.771	0.699	0.94	0.877	0.702	0.781	0.835	0.537	0.494	0.567
232	0.754	0.764	0.705	0.698	0.853	0.84	0.71	0.776	0.834	0.57	0.486	0.505
233	0.81	0.792	0.679	0.765	0.841	0.849	0.728	0.776	0.827	0.559	0.507	0.578
234	0.837	0.775	0.753	0.686	0.947	0.805	0.717	0.708	0.85	0.567	0.556	0.487
235	0.835	0.772	0.81	0.655	0.866	0.843	0.687	0.739	0.88	0.583	0.558	0.539
236	0.837	0.758	0.766	0.685	0.838	0.868	0.677	0.738	0.827	0.584	0.556	0.484
237	0.83	0.816	0.76	0.708	0.85	0.855	0.639	0.761	0.82	0.559	0.578	0.553
238	0.86	0.776	0.78	0.677	0.905	0.78	0.671	0.757	0.813	0.612	0.553	0.56
239	0.895	0.71	0.697	0.724	0.951	0.827	0.652	0.717	0.737	0.578	0.556	0.553
240	0.838	0.775	0.812	0.712	0.946	0.846	0.642	0.761	0.86	0.583	0.548	0.604
241	0.841	0.847	0.773	0.689	0.913	0.87	0.663	0.742	0.809	0.612	0.552	0.683
242	0.814	0.732	0.751	0.76	1	0.812	0.686	0.753	0.845	0.58	0.532	0.531
243	0.881	0.741	0.755	0.675	0.918	0.837	0.737	0.749	0.886	0.597	0.578	0.589
244	0.849	0.736	0.749	0.766	0.923	0.867	0.641	0.729	0.857	0.593	0.545	0.59
245	0.889	0.757	0.801	0.749	0.949	0.794	0.71	0.744	0.798	0.549	0.567	0.638
246	0.877	0.746	0.786	0.761	0.901	0.866	0.703	0.709	0.875	0.569	0.557	0.605
247	0.882	0.784	0.705	0.768	0.946	0.837	0.635	0.696	0.818	0.626	0.519	0.502
248	0.912	0.828	0.657	0.672	1	0.9	0.678	0.699	0.798	0.607	0.567	0.619
249	0.841	0.737	0.77	0.693	0.964	0.786	0.708	0.726	0.784	0.572	0.577	0.581
250	0.816	0.787	0.802	0.749	0.883	0.846	0.634	0.719	0.875	0.626	0.569	0.578
251	0.842	0.808	0.815	0.655	0.896	0.819	0.685	0.767	0.905	0.606	0.587	0.55
252	0.84	0.831	0.778	0.707	0.856	0.873	0.694	0.722	0.818	0.538	0.524	0.626
253	0.857	0.781	0.728	0.7	0.883	0.81	0.669	0.699	0.867	0.575	0.571	0.617
254	0.902	0.722	0.758	0.653	0.878	0.802	0.749	0.786	0.822	0.563	0.528	0.511
255	0.829	0.797	0.701	0.7	0.894	0.846	0.654	0.72	0.85	0.602	0.548	0.594
256	0.899	0.827	0.726	0.704	0.883	0.772	0.732	0.75	0.824	0.592	0.56	0.635
257	0.837	0.836	0.727	0.742	0.889	0.796	0.728	0.791	0.873	0.534	0.57	0.623
258	0.783	0.709	0.779	0.739	0.864	0.803	0.711	0.709	0.891	0.579	0.563	0.628
259	0.845	0.805	0.712	0.683	0.872	0.825	0.722	0.7	0.88	0.591	0.624	0.659
260	0.864	0.847	0.727	0.755	0.861	0.839	0.713	0.712	0.85	0.555	0.551	0.666
261	0.84	0.806	0.812	0.77	0.939	0.847	0.761	0.729	0.787	0.606	0.636	0.571
262	0.819	0.806	0.76	0.674	0.908	0.801	0.732	0.689	0.794	0.536	0.593	0.613
263	0.889	0.793	0.761	0.779	0.847	0.731	0.765	0.673	0.846	0.59	0.639	0.647
264	0.796	0.843	0.739	0.731	0.873	0.846	0.736	0.743	0.807	0.576	0.658	0.618
265	0.903	0.801	0.69	0.765	0.874	0.813	0.704	0.745	0.836	0.549	0.682	0.585
266	0.846	0.862	0.737	0.777	0.864	0.783	0.635	0.759	0.851	0.594	0.619	0.479
267	0.89	0.761	0.791	0.766	0.848	0.863	0.746	0.682	0.852	0.566	0.647	0.558
268	0.86	0.804	0.757	0.775	0.816	0.822	0.699	0.647	0.792	0.647	0.666	0.547
269	0.834	0.779	0.781	0.783	0.882	0.884	0.717	0.645	0.768	0.613	0.643	0.568
270	0.875	0.77	0.706	0.769	0.917	0.813	0.713	0.71	0.799	0.6	0.654	0.459
271	0.891	0.799	0.702	0.737	0.828	0.841	0.664	0.697	0.804	0.578	0.64	0.621
272	0.813	0.857	0.773	0.687	0.897	0.88	0.697	0.764	0.87	0.575	0.662	0.531
273	0.852	0.78	0.711	0.71	0.916	0.861	0.758	0.679	0.784	0.565	0.625	0.506
274	0.802	0.818	0.766	0.731	0.921	0.852	0.749	0.658	0.845	0.662	0.64	0.606
275	0.885	0.916	0.758	0.761	0.938	0.823	0.744	0.707	0.765	0.632	0.661	0.589
276	0.811	0.814	0.722	0.754	0.855	0.85	0.766	0.669	0.758	0.621	0.68	0.687
277	0.862	0.766	0.736	0.807	0.83	0.81	0.692	0.76	0.832	0.636	0.635	0.568
278	0.835	0.794	0.707	0.72	0.836	0.891	0.809	0.704	0.781	0.621	0.672	0.554
279	0.862	0.853	0.689	0.747	0.91	0.874	0.726	0.712	0.795	0.673	0.697	0.515
280	0.858	0.824	0.779	0.778	0.893	0.856	0.695	0.683	0.8	0.639	0.7	0.612
281	0.833	0.763	0.759	0.804	0.876	0.893	0.751	0.755	0.789	0.562	0.645	0.464
282	0.842	0.782	0.724	0.731	0.868	0.875	0.783	0.749	0.842	0.594	0.597	0.612
283	0.877	0.748	0.751	0.76	0.896	0.868	0.697	0.748	0.833	0.639	0.639	0.593
284	0.839	0.783	0.717	0.757	0.842	0.833	0.775	0.795	0.75	0.629	0.627	0.608
285	0.827	0.798	0.715	0.714	0.862	0.865	0.78	0.793	0.769	0.613	0.629	0.622
286	0.769	0.775	0.766	0.744	0.843	0.818	0.71	0.799	0.846	0.578	0.603	0.641
287	0.839	0.85	0.745	0.775	0.803	0.816	0.802	0.809	0.748	0.662	0.63	0.583
288	0.828	0.828	0.727	0.729	0.799	0.849	0.75	0.742	0.801	0.642	0.622	0.605
289	0.819	0.765	0.783	0.683	0.785	0.826	0.723	0.777	0.802	0.641	0.624	0.623
290	0.854	0.819	0.706	0.77	0.884	0.833	0.766	0.778	0.817	0.649	0.605	0.626
291	0.893	0.778	0.695	0.784	0.835	0.921	0.695	0.801	0.815	0.645	0.645	0.583
292	0.867	0.867	0.788	0.802	0.818	0.855	0.761	0.708	0.865	0.653	0.58	0.627
293	0.914	0.874	0.739	0.846	0.879	0.874	0.72	0.793	0.836	0.623	0.587	0.544
294	0.896	0.831	0.79	0.807	0.731	0.865	0.714	0.722	0.835	0.586	0.595	0.576
295	0.882	0.802	0.768	0.764	0.854	0.866	0.775	0.703	0.829	0.596	0.615	0.651
296	0.902	0.905	0.804	0.772	0.734	0.895	0.679	0.7	0.835	0.575	0.631	0.596
297	0.948	0.774	0.781	0.784	0.811	0.958	0.73	0.759	0.865	0.597	0.62	0.64
298	0.907	0.839	0.813	0.747	0.808	0.89	0.709	0.752	0.892	0.634	0.61	0.589
299	0.872	0.932	0.767	0.804	0.857	0.915	0.701	0.693	0.851	0.597	0.619	0.712
300	0.943	0.765	0.7	0.794	0.817	0.872	0.711	0.771	0.849	0.589	0.607	0.644

## Sheet: Fig. 3g
Sorce Data for Fig. 3g
Time	1	2	3	4	5	6	7	8	9	10	11	12	13
-4.52	1	1	1	1	1	1	1	1	1	1	1	1	1
0	0	0	0	0	0	0	0	0	0	0	0	0	0
10.21	0.335	0.231	0.404	0.339	0.352	0.317	0.33	0.358	0.458	0.378	0.093	0.138	0.191
20.21	0.389	0.296	0.443	0.442	0.437	0.345	0.39	0.405	0.487	0.451	0.181	0.217	0.255
30.21	0.416	0.372	0.522	0.431	0.477	0.393	0.432	0.434	0.549	0.501	0.239	0.268	0.303
40.21	0.452	0.394	0.529	0.469	0.512	0.387	0.452	0.403	0.592	0.497	0.258	0.305	0.335
50.21	0.485	0.405	0.548	0.533	0.506	0.393	0.424	0.403	0.554	0.483	0.309	0.347	0.365
60.21	0.574	0.49	0.676	0.593	0.511	0.365	0.437	0.414	0.562	0.498	0.334	0.361	0.375
70.21	0.326	0.549	0.552	0.428	0.5	0.372	0.435	0.41	0.563	0.489	0.361	0.382	0.404
80.21	0.369	0.573	0.55	0.442	0.516	0.349	0.414	0.353	0.578	0.439	0.371	0.402	0.411
90.21	0.363	0.625	0.532	0.425	0.6	0.543	0.545	0.555	0.582	0.52	0.374	0.405	0.405
100.21	0.377	0.621	0.563	0.502	0.609	0.683	0.614	0.693	0.565	0.607	0.404	0.42	0.428
110.21	0.435	0.675	0.552	0.516	0.598	0.684	0.624	0.687	0.627	0.588	0.436	0.447	0.472
120.21	0.461	0.737	0.606	0.63	0.614	0.657	0.617	0.667	0.6	0.586	0.457	0.464	0.475
130.21	0.366	0.68	0.566	0.517	0.595	0.719	0.628	0.729	0.615	0.635	0.464	0.477	0.478
140.21	0.406	0.682	0.618	0.529	0.626	0.704	0.649	0.749	0.613	0.622	0.479	0.497	0.496
150.21	0.386	0.716	0.552	0.546	0.559	0.787	0.652	0.754	0.575	0.638	0.497	0.504	0.516
160.21	0.427	0.716	0.57	0.505	0.554	0.808	0.653	0.745	0.579	0.645	0.496	0.507	0.498
170.21	0.483	0.739	0.629	0.585	0.569	0.799	0.668	0.754	0.553	0.633	0.516	0.519	0.514
180.21	0.448	0.727	0.63	0.573	0.591	0.793	0.663	0.771	0.57	0.616	0.513	0.522	0.521
190.21	0.501	0.79	0.667	0.526	0.552	0.844	0.668	0.746	0.562	0.615	0.522	0.525	0.518
200.21	0.513	0.778	0.659	0.583	0.583	0.826	0.659	0.779	0.546	0.646	0.511	0.517	0.546
210.21	0.539	0.887	0.691	0.706	0.605	0.797	0.637	0.789	0.571	0.606	0.522	0.53	0.561
220.21	0.322	0.634	0.653	0.451	0.586	0.831	0.68	0.794	0.537	0.624	0.542	0.549	0.562
230.21	0.363	0.691	0.636	0.525	0.617	0.842	0.653	0.79	0.549	0.615	0.535	0.551	0.564
240.21	0.422	0.701	0.666	0.466	0.423	0.769	0.6	0.588	0.43	0.641	0.514	0.5	0.557
250.21	0.402	0.741	0.632	0.526	0.461	0.82	0.604	0.634	0.484	0.624	0.535	0.522	0.58
260.21	0.423	0.787	0.567	0.569	0.475	0.817	0.596	0.656	0.473	0.626	0.55	0.545	0.594
270.21	0.535	0.77	0.695	0.729	0.493	0.821	0.619	0.667	0.462	0.6	0.544	0.566	0.584
280.21	0.532	0.828	0.648	0.674	0.519	0.845	0.635	0.735	0.483	0.649	0.544	0.532	0.593
290.21	0.624	0.911	0.601	0.707	0.53	0.824	0.654	0.717	0.513	0.62	0.566	0.547	0.593
300.21	0.635	0.876	0.628	0.588	0.555	0.871	0.652	0.732	0.515	0.6	0.568	0.55	0.587
310.21	0.679	0.993	0.781	0.789	0.566	0.886	0.652	0.77	0.533	0.601	0.575	0.58	0.607
320.21	0.716	0.996	0.811	0.864	0.481	0.849	0.603	0.713	0.451	0.6	0.585	0.574	0.591
330.21	0.727	1.16	0.856	0.904	0.531	0.832	0.628	0.696	0.491	0.609	0.585	0.587	0.585

## Sheet: Fig. 3i
Sorce Data for Fig. 3i
	GFP-CT											Rho-tubulin
Time	1	2	3	4	5	6	7	8	9	10		1	2	3	4	5	6	7	8	9	10
-7.05	1	1	1	1	1	1	1	1	1	1		1	1	1	1	1	1	1	1	1	1
0	0	0	0	0	0	0	0	0	0	0		0	0	0	0	0	0	0	0	0	0
10.48	0.404	0.401	0.356	0.412	0.377	0.448	0.46	0.474	0.468	0.502		0.0366	0.0631	0.0844	0.0419	0.0854	0.0647	0.136	0.0845	0.0567	0.107
20.48	0.478	0.505	0.427	0.527	0.467	0.529	0.573	0.589	0.551	0.55		0.064	0.0654	0.093	0.0632	0.0885	0.0777	0.187	0.125	0.0853	0.155
30.48	0.505	0.557	0.466	0.568	0.539	0.535	0.592	0.627	0.615	0.606		0.135	0.119	0.113	0.104	0.135	0.117	0.225	0.173	0.153	0.209
40.48	0.552	0.581	0.453	0.581	0.567	0.578	0.643	0.626	0.639	0.657		0.132	0.141	0.125	0.131	0.15	0.135	0.232	0.199	0.17	0.202
50.47	0.55	0.6	0.488	0.602	0.561	0.585	0.689	0.666	0.635	0.668		0.136	0.143	0.128	0.139	0.148	0.15	0.283	0.202	0.177	0.212
60.48	0.582	0.614	0.525	0.627	0.605	0.624	0.683	0.67	0.667	0.665		0.171	0.15	0.146	0.144	0.162	0.128	0.265	0.224	0.183	0.22
70.48	0.595	0.626	0.548	0.667	0.596	0.649	0.639	0.681	0.687	0.645		0.154	0.145	0.128	0.125	0.126	0.154	0.196	0.169	0.15	0.154
80.39	0.624	0.637	0.548	0.654	0.623	0.667	0.68	0.705	0.668	0.663		0.16	0.144	0.15	0.148	0.14	0.146	0.206	0.18	0.164	0.194
90.48	0.615	0.671	0.567	0.668	0.604	0.705	0.637	0.666	0.669	0.631		0.13	0.164	0.158	0.134	0.145	0.149	0.187	0.155	0.14	0.143
100.48	0.618	0.66	0.56	0.686	0.628	0.669	0.651	0.722	0.705	0.641		0.164	0.143	0.151	0.126	0.153	0.19	0.18	0.176	0.157	0.197
110.48	0.637	0.67	0.569	0.667	0.63	0.671	0.682	0.73	0.692	0.652		0.16	0.154	0.165	0.143	0.163	0.193	0.213	0.19	0.179	0.23
120.48	0.602	0.7	0.57	0.644	0.512	0.66	0.531	0.609	0.659	0.501		0.112	0.225	0.184	0.11	0.122	0.208	0.127	0.0559	0.129	0.11
130.47	0.626	0.689	0.608	0.647	0.525	0.67	0.565	0.634	0.719	0.521		0.103	0.191	0.167	0.136	0.13	0.185	0.124	0.0752	0.133	0.136
140.47	0.617	0.684	0.581	0.666	0.566	0.678	0.609	0.658	0.716	0.561		0.113	0.21	0.187	0.0993	0.156	0.199	0.155	0.0907	0.143	0.152
150.47	0.657	0.705	0.625	0.697	0.623	0.691	0.641	0.642	0.717	0.618		0.129	0.198	0.19	0.137	0.149	0.18	0.186	0.129	0.158	0.15
160.48	0.663	0.682	0.581	0.717	0.597	0.707	0.663	0.731	0.731	0.641		0.157	0.178	0.184	0.144	0.172	0.2	0.189	0.134	0.177	0.19
170.47	0.643	0.697	0.604	0.694	0.643	0.68	0.654	0.69	0.715	0.638		0.171	0.173	0.187	0.158	0.139	0.203	0.154	0.196	0.183	0.204
180.48	0.676	0.701	0.615	0.725	0.678	0.72	0.722	0.724	0.746	0.666		0.206	0.202	0.185	0.171	0.196	0.211	0.259	0.214	0.192	0.23
190.48	0.649	0.681	0.587	0.723	0.66	0.729	0.706	0.768	0.776	0.702		0.203	0.189	0.197	0.163	0.217	0.214	0.233	0.264	0.219	0.262
200.48	0.652	0.662	0.585	0.735	0.676	0.735	0.733	0.754	0.767	0.714		0.236	0.202	0.197	0.185	0.191	0.207	0.301	0.257	0.236	0.3
210.48	0.672	0.683	0.595	0.741	0.661	0.73	0.735	0.773	0.753	0.743		0.217	0.228	0.197	0.194	0.206	0.229	0.306	0.267	0.266	0.302
220.47	0.681	0.702	0.575	0.743	0.689	0.755	0.79	0.808	0.795	0.75		0.273	0.254	0.213	0.191	0.212	0.247	0.333	0.294	0.274	0.315
230.47	0.675	0.661	0.543	0.705	0.672	0.745	0.772	0.825	0.823	0.74		0.259	0.228	0.201	0.202	0.252	0.241	0.351	0.319	0.298	0.327
240.47	0.679	0.675	0.571	0.718	0.691	0.74	0.783	0.81	0.808	0.757		0.282	0.213	0.212	0.193	0.234	0.232	0.391	0.327	0.288	0.343
250.47	0.689	0.675	0.548	0.714	0.671	0.778	0.79	0.837	0.812	0.784		0.309	0.248	0.232	0.232	0.242	0.259	0.388	0.36	0.308	0.377
260.48	0.646	0.644	0.472	0.68	0.66	0.782	0.822	0.826	0.824	0.797		0.324	0.256	0.232	0.225	0.279	0.266	0.441	0.403	0.352	0.408
270.48	0.643	0.654	0.507	0.68	0.688	0.748	0.857	0.893	0.821	0.802		0.306	0.304	0.246	0.213	0.3	0.28	0.506	0.425	0.361	0.451
280.48	0.639	0.639	0.484	0.693	0.665	0.735	0.841	0.874	0.834	0.815		0.328	0.311	0.273	0.27	0.306	0.28	0.563	0.412	0.368	0.478
290.48	0.675	0.656	0.518	0.691	0.689	0.784	0.828	0.873	0.854	0.841		0.314	0.299	0.246	0.243	0.284	0.269	0.46	0.416	0.381	0.443
300.39	0.665	0.663	0.5	0.717	0.683	0.782	0.826	0.878	0.85	0.849		0.343	0.286	0.257	0.26	0.305	0.289	0.489	0.437	0.364	0.438
310.48	0.669	0.649	0.492	0.702	0.681	0.79	0.867	0.918	0.867	0.869		0.331	0.286	0.244	0.25	0.309	0.292	0.487	0.429	0.378	0.478
320.48	0.646	0.659	0.492	0.715	0.668	0.768	0.832	0.85	0.845	0.844		0.361	0.306	0.271	0.267	0.305	0.276	0.581	0.458	0.424	0.496
330.48	0.674	0.675	0.498	0.732	0.666	0.756	0.886	0.874	0.823	0.86		0.351	0.305	0.278	0.283	0.313	0.289	0.54	0.463	0.431	0.521

[truncated: 30 more sheets: Fig. 4b, Fig. 4c, Fig. 4e, Fig. 4g, Fig. 4i, Fig. 4k, Fig. 5d, Fig. 5g, i, Fig. 5j, Fig. 6a, Fig. 6c, Fig. 6g, Fig. 7b, Fig. 7d, Fig. 7f, Supplementary Fig. 1a, Supplementary Fig. 1e, Supplementary Fig. 1g, Supplementary Fig. 1h, Supplementary Fig. 1i …]
